# Supplementary material for: The Prevotella copri Complex Comprises Four Distinct Clades Underrepresented in Westernized Populations
Source: Cell Host Microbe. 2019 Nov 13;26(5):666–679.e7. doi: 10.1016/j.chom.2019.08.018 (PMC6854460; doi:10.1016/j.chom.2019.08.018)
Supplement: Table S1. Publicly Available Datasets Utilized, the P. copri Reconstructed Genome Statistics, and P. copri Association with Age and BMI, Related to Figures 1 and 2 — Metagenomic datasets included in this study (Tab 1). List of the 1,023 P. copri genomes and their associated genome statistics (Tab 2). Prevalence of P. copri complex in publicly available metagenomes coming from healthy individuals for which Body-Mass-Index (BMI) information was available (Under <18.5, Normal ≥18.5 <25, Overweight ≥25 <30, Obese ≥30) (Tab 3). Prevalence of P. copri complex in healthy publicly available metagenomes for which age of participants was available. (Infant < 4 yrs; 4 yrs ≤ School age < 18 yrs; 18 yrs ≤ Adult < 65 yrs; Elderly ≥ 65 [Tab 4]). [file mmc2.xlsx]

## Sheet: Metagenomic_datasets_used
Dataset_name	Samples	Countries (if known)	Reference
AsnicarF_2017	16	ITA	(Asnicar et al., 2017)
BackhedF_2015	381	SWE	(Bäckhed et al., 2015)
Bengtsson-PalmeJ_2015	70	SWE	(Bengtsson-Palme et al., 2015)
BritoIL_2016	172	FJI	(Brito et al., 2016)
ChengpingW_2017	97	CHN	(Wen et al., 2017)
FerrettiP_2018	118	ITA	(Ferretti et al., 2018)
FengQ_2015	154	AUT	(Feng et al., 2015)
GeversD_2014	50	NA	(Gevers et al., 2014)
HanniganGD_2017	82	CAN,USA	(Hannigan et al., 2018)
HeQ_2017	122	NA,CHN	(He et al., 2017)
HMP_2012	147	USA	(Human Microbiome Project Consortium, 2012)
KarlssonFH_2013	145	FRA,EST,SVK,HUN,SWE,DEU,DNK,ISL,FIN,NOR	(Karlsson et al., 2013)
KosticAD_2015	124	NA,EST,FIN	(Kostic et al., 2015)
DavidLA_2015	49	BGD	(David et al., 2015)
LeChatelierE_2013	292	DNK	(Le Chatelier et al., 2013)
LiJ_2014	260	DNK,CHN,ESP	(Li et al., 2014)
LiJ_2017	196	CHN	(Li et al., 2017)
LiSS_2016	55	NLD	(Li et al., 2016)
LiuW_2016	110	MNG	(Liu et al., 2016)
LomanNJ_2013	43	DEU	(Loman et al., 2013)
LouisS_2016	92	DEU	(Louis et al., 2016)
NielsenHB_2014	219	ESP	(Nielsen et al., 2014)
Obregon-TitoAJ_2015	58	USA,PER	(Obregon-Tito et al., 2015)
QinJ_2012	363	CHN	(Qin et al., 2012)
QinN_2014	237	CHN	(Qin et al., 2014)
RampelliS_2015	38	TZA,ITA	(Rampelli et al., 2015)
RaymondF_2016	72	CAN	(Raymond et al., 2016)
SchirmerM_2016	471	NLD	(Schirmer et al., 2016)
SmitsSA_2017	40	TZA	(Smits et al., 2017)
VatanenT_2016	785	RUS,EST,FIN	(Vatanen et al., 2016)
VincentC_2016	229	CAN	(Vincent et al., 2016)
VogtmannE_2016	110	USA	(Vogtmann et al., 2016)
XieH_2016	250	GBR	(Xie et al., 2016)
YuJ_2015	128	CHN	(Yu et al., 2017)
ZeeviD_2015	900	ISR	(Zeevi et al., 2015)
ZellerG_2014	199	FRA,DEU	(Zeller et al., 2014)
Total	6874

## Sheet: 1023_P_copri_genomes
Bin Id	Project	Sample	Clade	CheckM_Marker_lineage	CheckM_Completeness	CheckM_Contamination	Size(bp)	number_contigs	N50	GC(%)
S378_Clade_A_bin	KarlssonFH_2013	S378	Clade_A	Prevotella (5)	99.64	1.41	3627781	184	53602	44.9595
PNP_Main_45_megahit_Clade_A_bin	ZeeviD_2015_B	PNP_Main_45_megahit	Clade_A	Prevotella (5)	99.64	2.19	3370694	287	31260	44.9137
PNP_Main_575_megahit_Clade_A_bin	ZeeviD_2015_A	PNP_Main_575_megahit	Clade_A	Prevotella (5)	99.64	1.13	3728234	309	36789	44.7427
S484_Clade_A_bin	KarlssonFH_2013	S484	Clade_A	Prevotella (5)	99.64	1.48	4341165	497	18363	44.4175
FAT_020-22-2-0_Clade_A_bin	LiSS_2016	FAT_020-22-2-0	Clade_A	Prevotella (5)	99.64	0.71	3900291	303	43297	45.0065
MH0001_Clade_A_bin	LeChatelierE_2013	MH0001	Clade_A	Prevotella (5)	99.64	0.4	4030325	361	24469	44.4191
G88993_Clade_A_bin	SchirmerM_2016	G88993	Clade_A	Prevotella (5)	99.64	0.96	3509787	386	21695	45.0056
SRS015782_Clade_A_bin	HMP_2012	SRS015782	Clade_A	Prevotella (5)	99.64	0	4195903	415	19981	44.499
PNP_Validation_35_megahit_Clade_A_bin	ZeeviD_2015_A	PNP_Validation_35_megahit	Clade_A	Prevotella (5)	99.64	2.19	4210718	458	24040	44.3446
G78683_Clade_A_bin	VatanenT_2016	G78683	Clade_A	Prevotella (5)	99.64	0.71	3362436	156	55215	45.3467
SID45_M_Clade_A_bin	BackhedF_2015	SID45_M	Clade_A	Prevotella (5)	99.64	1.84	4251116	267	48739	44.4855
MMRS88581325ST-27-0-0_Clade_A_bin	VogtmannE_2016	MMRS88581325ST-27-0-0	Clade_A	Prevotella (5)	99.64	0.53	3576000	139	64757	44.7495
PNP_Main_320_megahit_Clade_A_bin	ZeeviD_2015_A	PNP_Main_320_megahit	Clade_A	Prevotella (5)	99.64	1.07	3515892	151	66352	45.1558
CCIS55230578ST-4-0_Clade_A_bin	ZellerG_2014	CCIS55230578ST-4-0	Clade_A	Prevotella (5)	99.64	1.13	3670466	169	60027	44.7106
G78618_Clade_A_bin	VatanenT_2016	G78618	Clade_A	Prevotella (5)	99.64	1.77	3766469	321	39455	45.0713
YSZC12003_35708_Clade_A_bin	XieH_2016	YSZC12003_35708	Clade_A	Prevotella (5)	99.64	0.77	3984093	208	53430	44.5952
CA_C10003MS2030FE_t0M15_Clade_A_bin	CM_caritro	CA_C10003MS2030FE_t0M15	Clade_A	Prevotella (5)	99.64	1.07	3625626	172	47087	44.8698
MH0417_Clade_A_bin	LeChatelierE_2013	MH0417	Clade_A	Prevotella (5)	99.64	0.71	3592886	162	59716	44.9001
V1_UC38_0_Clade_A_bin	NielsenHB_2014	V1_UC38_0	Clade_A	Prevotella (5)	99.64	0.47	3620870	220	33332	44.8695
PNP_Validation_74_megahit_Clade_A_bin	ZeeviD_2015_A	PNP_Validation_74_megahit	Clade_A	Prevotella (5)	99.64	0.83	3915232	249	37794	44.8118
AS45_3_Clade_A_bin	LouisS_2016	AS45_3	Clade_A	Prevotella (5)	99.64	0.72	3501063	160	55383	44.9779
PRJNA231909.3117378_Clade_A_bin	KosticAD_2015	PRJNA231909.3117378	Clade_A	Prevotella (5)	99.64	0.89	4023532	215	59060	44.8603
H3M515920_Clade_A_bin	LiJ_2017	H3M515920	Clade_A	Prevotella (5)	99.64	0.12	3625464	173	51340	45.0075
LD-43_Clade_A_bin	QinN_2014	LD-43	Clade_A	Prevotella (5)	99.64	0.53	3572094	144	73530	45.1636
NOM019_Clade_A_bin	QinJ_2012	NOM019	Clade_A	Prevotella (5)	99.64	1.01	3745362	129	86947	45.0603
MH0330_Clade_A_bin	LiJ_2014	MH0330	Clade_A	Prevotella (5)	99.64	1.3	3525208	180	46462	45.0593
CCIS90903952ST-3-0_Clade_A_bin	ZellerG_2014	CCIS90903952ST-3-0	Clade_A	Prevotella (5)	99.64	0.92	3882020	203	47951	44.7375
SID637_M_Clade_A_bin	BackhedF_2015	SID637_M	Clade_A	Prevotella (5)	99.64	0	3830141	220	48858	44.8918
nHM510737_Clade_A_bin	LiJ_2017	nHM510737	Clade_A	Prevotella (5)	99.64	1.07	3724915	192	42107	45.1552
MH0077_Clade_A_bin	LeChatelierE_2013	MH0077	Clade_A	Prevotella (5)	99.64	0.36	3364486	103	63471	45.1939
O2_UC44_2_Clade_A_bin	NielsenHB_2014	O2_UC44_2	Clade_A	Prevotella (5)	99.64	0	3637443	148	79750	45.0413
MH0217_Clade_A_bin	LeChatelierE_2013	MH0217	Clade_A	Prevotella (5)	99.64	2.49	3622075	138	56679	45.1396
PNP_Main_476_megahit_Clade_A_bin	ZeeviD_2015_B	PNP_Main_476_megahit	Clade_A	Prevotella (5)	99.64	0.36	3614007	142	65741	44.6718
nHM512705_Clade_A_bin	LiJ_2017	nHM512705	Clade_A	Prevotella (5)	99.64	0.53	3670998	136	49534	45.0575
nHF611710_Clade_A_bin	LiJ_2017	nHF611710	Clade_A	Prevotella (5)	99.64	0.36	3595880	147	60107	44.9427
YSZC12003_37293_Clade_A_bin	XieH_2016	YSZC12003_37293	Clade_A	Prevotella (5)	99.64	0.95	3293866	124	48270	45.1783
TRAVELRES1_Clade_A_bin	BengtssonPalmeJ_2015	TRAVELRES1	Clade_A	Prevotella (5)	99.64	0.12	3721888	126	66023	44.719
PNP_Main_30_megahit_Clade_A_bin	ZeeviD_2015_A	PNP_Main_30_megahit	Clade_A	Prevotella (5)	99.64	0.47	3227887	76	122983	45.185
TRAVELRES55_Clade_A_bin	BengtssonPalmeJ_2015	TRAVELRES55	Clade_A	Prevotella (5)	99.64	2.02	3671017	248	32462	45.0267
TRAVELRES14_Clade_A_bin	BengtssonPalmeJ_2015	TRAVELRES14	Clade_A	Prevotella (5)	99.64	1.25	3646553	93	95566	44.7822
PNP_Main_116_megahit_Clade_A_bin	ZeeviD_2015_A	PNP_Main_116_megahit	Clade_A	Prevotella (5)	99.64	0.49	3694317	160	62241	45.0658
PNP_Main_502_megahit_Clade_A_bin	ZeeviD_2015_B	PNP_Main_502_megahit	Clade_A	Prevotella (5)	99.64	0.71	3714224	152	76453	44.8543
YSZC12003_37544_Clade_A_bin	XieH_2016	YSZC12003_37544	Clade_A	Prevotella (5)	99.64	0.59	3610493	119	89220	45.0604
TRAVELRES56_Clade_A_bin	BengtssonPalmeJ_2015	TRAVELRES56	Clade_A	Prevotella (5)	99.64	0.59	3559065	187	49111	45.1628
IT5_Clade_A_bin	RampelliS_2015	IT5	Clade_A	Prevotella (5)	99.64	0	3490865	114	68643	44.9367
MH0183_Clade_A_bin	LeChatelierE_2013	MH0183	Clade_A	Prevotella (5)	99.64	1.48	4232147	245	70760	44.216
V1.CD50-0_Clade_A_bin	LiJ_2014	V1.CD50-0	Clade_A	Prevotella (5)	99.64	0.47	3533369	115	68052	45.1018
PNP_Main_297_megahit_Clade_A_bin	ZeeviD_2015_A	PNP_Main_297_megahit	Clade_A	Prevotella (5)	99.64	0.59	3483329	121	63284	44.9966
MH0103_Clade_A_bin	LeChatelierE_2013	MH0103	Clade_A	Prevotella (5)	99.64	3.56	3611858	204	34343	45.0263
PNP_Main_483_megahit_Clade_A_bin	ZeeviD_2015_A	PNP_Main_483_megahit	Clade_A	Prevotella (5)	99.64	0.53	3378421	98	83498	45.1112
PNP_Main_279_megahit_Clade_A_bin	ZeeviD_2015_B	PNP_Main_279_megahit	Clade_A	Prevotella (5)	99.64	0.18	3323601	112	78691	45.1595
PNP_Main_327_megahit_Clade_A_bin	ZeeviD_2015_A	PNP_Main_327_megahit	Clade_A	Prevotella (5)	99.64	1.19	3786350	227	35509	45.0295
nHM511813_Clade_A_bin	LiJ_2017	nHM511813	Clade_A	Prevotella (5)	99.64	0.53	3731509	130	73182	44.8886
G89093_Clade_A_bin	SchirmerM_2016	G89093	Clade_A	Prevotella (5)	99.64	0.71	3227925	131	56378	45.2349
nHM512802_Clade_A_bin	LiJ_2017	nHM512802	Clade_A	Prevotella (5)	99.64	0.53	3768614	128	59173	45.0341
H1M513826_Clade_A_bin	LiJ_2017	H1M513826	Clade_A	Prevotella (5)	99.64	0.18	3517012	124	56966	44.9333
PNP_Main_77_megahit_Clade_A_bin	ZeeviD_2015_B	PNP_Main_77_megahit	Clade_A	Prevotella (5)	99.64	1.25	3667890	184	45985	44.7147
PNP_Main_65_megahit_Clade_A_bin	ZeeviD_2015_A	PNP_Main_65_megahit	Clade_A	Prevotella (5)	99.64	0.71	3668160	142	67253	44.837
MMRS44587603ST-27-0-0_Clade_A_bin	VogtmannE_2016	MMRS44587603ST-27-0-0	Clade_A	Prevotella (5)	99.64	0.71	3540367	194	49461	45.3776
PNP_Main_712_megahit_Clade_A_bin	ZeeviD_2015_A	PNP_Main_712_megahit	Clade_A	Prevotella (5)	99.64	1.96	3735161	165	54350	44.495
PNP_Main_115_megahit_Clade_A_bin	ZeeviD_2015_A	PNP_Main_115_megahit	Clade_A	Prevotella (5)	99.64	1.54	3774535	184	68341	44.8074
DLM017_Clade_A_bin	QinJ_2012	DLM017	Clade_A	Prevotella (5)	99.64	0	3689013	135	71677	44.8854
MH0322_Clade_A_bin	LeChatelierE_2013	MH0322	Clade_A	Prevotella (5)	99.64	1.96	3528929	104	70628	44.6029
MMRS64281551ST-27-0-0_Clade_A_bin	VogtmannE_2016	MMRS64281551ST-27-0-0	Clade_A	Prevotella (5)	99.64	0.12	3888940	164	53422	44.8179
YSZC12003_35658_Clade_A_bin	XieH_2016	YSZC12003_35658	Clade_A	Prevotella (5)	99.64	0.95	3467395	98	107620	44.9577
G88881_Clade_A_bin	SchirmerM_2016	G88881	Clade_A	Prevotella (5)	99.64	0.18	3556854	153	48794	45.2243
SRR3992971_Clade_A_bin	LiuW_2016	SRR3992971	Clade_A	Prevotella (5)	99.64	1.42	3872633	190	56800	44.8254
PNP_Main_167_megahit_Clade_A_bin	ZeeviD_2015_A	PNP_Main_167_megahit	Clade_A	Prevotella (5)	99.64	0.95	3935157	183	56827	44.642
PNP_Main_253_megahit_Clade_A_bin	ZeeviD_2015_A	PNP_Main_253_megahit	Clade_A	Prevotella (5)	99.64	0.53	3837178	160	50367	44.8167
V1_UC3_2_Clade_A_bin	NielsenHB_2014	V1_UC3_2	Clade_A	Prevotella (5)	99.64	0.36	3399595	79	102498	45.0753
PNP_Main_13_megahit_Clade_A_bin	ZeeviD_2015_A	PNP_Main_13_megahit	Clade_A	Prevotella (5)	99.64	0.71	3802823	141	76621	44.8734
O2.UC38-1_Clade_A_bin	LiJ_2014	O2.UC38-1	Clade_A	Prevotella (5)	99.64	1.11	3630670	188	42067	44.9818
LD-20_Clade_A_bin	QinN_2014	LD-20	Clade_A	Prevotella (5)	99.64	0	3497504	81	98716	44.9784
H2M515822_Clade_A_bin	LiJ_2017	H2M515822	Clade_A	Prevotella (5)	99.64	0.47	3567438	113	63324	45.019
G89080_Clade_A_bin	SchirmerM_2016	G89080	Clade_A	Prevotella (5)	99.64	0.47	3500109	283	20941	45.0888
MH0365_Clade_A_bin	LiJ_2014	MH0365	Clade_A	Prevotella (5)	99.64	0	3480860	123	87799	45.0461
MMRS43563715ST-27-0-0_Clade_A_bin	VogtmannE_2016	MMRS43563715ST-27-0-0	Clade_A	Prevotella (5)	99.64	0.12	3376252	119	68393	45.3327
MMRS81671217ST-27-0-0_Clade_A_bin	VogtmannE_2016	MMRS81671217ST-27-0-0	Clade_A	Prevotella (5)	99.64	0	3605811	108	81044	45.0937
PNP_Main_608_megahit_Clade_A_bin	ZeeviD_2015_A	PNP_Main_608_megahit	Clade_A	Prevotella (5)	99.64	0.36	3426272	152	74805	45.0849
PNP_Main_718_megahit_Clade_A_bin	ZeeviD_2015_A	PNP_Main_718_megahit	Clade_A	Prevotella (5)	99.64	0.83	3402993	100	83295	45.1631
G78871_Clade_A_bin	VatanenT_2016	G78871	Clade_A	Prevotella (5)	99.64	0.95	3402372	189	34906	44.9539
G88855_Clade_A_bin	SchirmerM_2016	G88855	Clade_A	Prevotella (5)	99.64	1.25	3546390	194	35537	44.7429
O2.UC44-1_Clade_A_bin	LiJ_2014	O2.UC44-1	Clade_A	Prevotella (5)	99.64	0.53	3693783	139	79771	45.0665
PNP_Main_542_megahit_Clade_A_bin	ZeeviD_2015_A	PNP_Main_542_megahit	Clade_A	Prevotella (5)	99.64	0.36	3813432	134	64642	44.9012
PNP_Main_358_megahit_Clade_A_bin	ZeeviD_2015_A	PNP_Main_358_megahit	Clade_A	Prevotella (5)	99.64	0.89	3792993	143	67779	44.4348
SKBSTL061_Clade_A_bin	GeversD_2014	SKBSTL061	Clade_A	Prevotella (5)	99.64	0.12	3651507	112	76225	45.1736
PNP_Main_540_megahit_Clade_A_bin	ZeeviD_2015_A	PNP_Main_540_megahit	Clade_A	Prevotella (5)	99.64	0.36	3655831	108	91351	45.0237
O2_UC38_2_Clade_A_bin	NielsenHB_2014	O2_UC38_2	Clade_A	Prevotella (5)	99.64	0.36	3588194	183	43815	45.0204
MMRS78791111ST-27-0-0_Clade_A_bin	VogtmannE_2016	MMRS78791111ST-27-0-0	Clade_A	Prevotella (5)	99.64	0	3540356	95	92199	45.1177
nHMX11726_Clade_A_bin	LiJ_2017	nHMX11726	Clade_A	Prevotella (5)	99.64	0.36	3715447	152	58225	44.8986
MMRS35808664ST-27-0-0_Clade_A_bin	VogtmannE_2016	MMRS35808664ST-27-0-0	Clade_A	Prevotella (5)	99.64	0.89	3414869	109	67126	44.9445
PNP_Validation_1_megahit_Clade_A_bin	ZeeviD_2015_A	PNP_Validation_1_megahit	Clade_A	Prevotella (5)	99.64	0.89	3679762	127	87334	44.6765
H1M413827_Clade_A_bin	LiJ_2017	H1M413827	Clade_A	Prevotella (5)	99.64	0	3488255	100	90871	45.0051
H1M513804_Clade_A_bin	LiJ_2017	H1M513804	Clade_A	Prevotella (5)	99.64	0.36	3495209	150	50660	44.864
V1_UC28_0_Clade_A_bin	NielsenHB_2014	V1_UC28_0	Clade_A	Prevotella (5)	99.64	0.36	3464709	136	65235	44.9904
G78597_Clade_A_bin	VatanenT_2016	G78597	Clade_A	Prevotella (5)	99.64	0	3327190	125	54069	45.0653
nHF411741_Clade_A_bin	LiJ_2017	nHF411741	Clade_A	Prevotella (5)	99.64	0.43	3471923	146	55714	45.0026
H2M511919_Clade_A_bin	LiJ_2017	H2M511919	Clade_A	Prevotella (5)	99.64	0	3484058	123	62921	45.1107
PNP_Main_615_megahit_Clade_A_bin	ZeeviD_2015_A	PNP_Main_615_megahit	Clade_A	Prevotella (5)	99.64	0	3607302	202	43100	45.0576
O2_UC38_0_Clade_A_bin	NielsenHB_2014	O2_UC38_0	Clade_A	Prevotella (5)	99.64	0.36	3585327	174	43815	45.0094
H3M514142_Clade_A_bin	LiJ_2017	H3M514142	Clade_A	Prevotella (5)	99.64	0.36	4187561	394	37480	45.0963
SKSTL0003_Clade_A_bin	GeversD_2014	SKSTL0003	Clade_A	Prevotella (5)	99.64	0.71	3547976	104	76348	45.0968
PNP_Main_568_megahit_Clade_A_bin	ZeeviD_2015_A	PNP_Main_568_megahit	Clade_A	Prevotella (5)	99.64	0.36	3721319	173	66484	44.994
PNP_Main_68_megahit_Clade_A_bin	ZeeviD_2015_A	PNP_Main_68_megahit	Clade_A	Prevotella (5)	99.64	0.36	3496387	169	56648	44.9232
PNP_Main_551_megahit_Clade_A_bin	ZeeviD_2015_B	PNP_Main_551_megahit	Clade_A	Prevotella (5)	99.64	0.36	3410694	147	77430	45.1441
PNP_Main_377_megahit_Clade_A_bin	ZeeviD_2015_B	PNP_Main_377_megahit	Clade_A	Prevotella (5)	99.64	0.36	3544217	151	63000	45.3803
NLM009-IE_Clade_A_bin	LiJ_2014	NLM009-IE	Clade_A	Prevotella (5)	99.64	0.18	3166968	148	53924	45.2679
V1.FI12_Clade_A_bin	LiJ_2014	V1.FI12	Clade_A	Prevotella (5)	99.64	0.71	3573788	136	66586	45.2614
H2M411920_Clade_A_bin	LiJ_2017	H2M411920	Clade_A	Prevotella (5)	99.64	0.36	3661249	129	63672	45.0268
H1M412809_Clade_A_bin	LiJ_2017	H1M412809	Clade_A	Prevotella (5)	99.64	1.3	3565964	128	64949	45.1975
H2M414102_Clade_A_bin	LiJ_2017	H2M414102	Clade_A	Prevotella (5)	99.64	0.47	3469964	125	49277	45.2506
PNP_Main_53_megahit_Clade_A_bin	ZeeviD_2015_A	PNP_Main_53_megahit	Clade_A	Prevotella (5)	99.64	0	3401760	125	75835	45.1997
PNP_Main_375_megahit_Clade_A_bin	ZeeviD_2015_B	PNP_Main_375_megahit	Clade_A	Prevotella (5)	99.64	0.59	3589119	116	78793	45.0023
AS84raw_Clade_A_bin	ChengpingW_2017	AS84raw	Clade_A	Prevotella (5)	99.64	0.36	3180208	93	69469	45.2641
YSZC12003_35387_Clade_A_bin	XieH_2016	YSZC12003_35387	Clade_A	Prevotella (5)	99.64	0	3495797	99	89734	44.9681
PRJNA231909.3109753_Clade_A_bin	KosticAD_2015	PRJNA231909.3109753	Clade_A	Prevotella (5)	99.64	0.36	3336580	95	85332	45.1831
W2.44.ST_Clade_A_bin	BritoIL_2016	W2.44.ST	Clade_A	Prevotella (5)	99.64	0.71	4439808	335	52899	44.4909
H3M616753_Clade_A_bin	LiJ_2017	H3M616753	Clade_A	Prevotella (5)	99.64	0.71	4234841	469	16680	44.4597
YSZC12003_37309R1_Clade_A_bin	XieH_2016	YSZC12003_37309R1	Clade_A	Prevotella (5)	99.64	1.25	4316197	437	20637	44.4702
PNP_Main_707_megahit_Clade_A_bin	ZeeviD_2015_A	PNP_Main_707_megahit	Clade_A	Prevotella (5)	99.64	0.95	3709912	343	24141	44.731
CCIS32105356ST-4-0_Clade_A_bin	ZellerG_2014	CCIS32105356ST-4-0	Clade_A	Prevotella (5)	99.64	1.07	3785162	357	22809	44.8307
SID70_12M_Clade_A_bin	BackhedF_2015	SID70_12M	Clade_A	Prevotella (5)	99.64	0.71	4273324	319	31014	44.427
FAT_020-22-14-0_Clade_A_bin	LiSS_2016	FAT_020-22-14-0	Clade_A	Prevotella (5)	99.64	1.07	4092597	334	33253	44.8939
HV-17_Clade_A_bin	QinN_2014	HV-17	Clade_A	Prevotella (5)	99.64	0.47	3711927	131	75922	45.0867
PNP_Main_639_megahit_Clade_A_bin	ZeeviD_2015_A	PNP_Main_639_megahit	Clade_A	Prevotella (5)	99.64	1.78	3830067	352	31617	44.8713
YSZC12003_35515_Clade_A_bin	XieH_2016	YSZC12003_35515	Clade_A	Prevotella (5)	99.64	0.89	3844713	260	38321	44.5234
SRS016541_Clade_A_bin	HMP_2012	SRS016541	Clade_A	Prevotella (5)	99.64	2.21	4334798	443	37625	44.3485
V1_UC44_0_Clade_A_bin	NielsenHB_2014	V1_UC44_0	Clade_A	Prevotella (5)	99.64	0.71	3678400	187	51350	44.7843
CA_C10001IS2012FE_t3M15_Clade_A_bin	CM_caritro	CA_C10001IS2012FE_t3M15	Clade_A	Prevotella (5)	99.64	0.36	3534013	215	32535	44.9707
LD-52_Clade_A_bin	QinN_2014	LD-52	Clade_A	Prevotella (5)	99.64	0.53	3546468	142	62955	45.0821
AS137raw_Clade_A_bin	ChengpingW_2017	AS137raw	Clade_A	Prevotella (5)	99.64	1.66	3998894	261	62269	45.0474
T2D-066_Clade_A_bin	QinJ_2012	T2D-066	Clade_A	Prevotella (5)	99.64	0.18	3495060	102	82078	45.1053
S529_Clade_A_bin	KarlssonFH_2013	S529	Clade_A	Prevotella (5)	99.64	0.36	3288987	164	41154	45.183
LV-8_Clade_A_bin	QinN_2014	LV-8	Clade_A	Prevotella (5)	99.64	0.18	3576129	129	60951	45.0234
LD-11_Clade_A_bin	QinN_2014	LD-11	Clade_A	Prevotella (5)	99.64	0	3507601	138	51611	44.9277
HD-6_Clade_A_bin	QinN_2014	HD-6	Clade_A	Prevotella (5)	99.64	0.36	3531657	136	51652	44.902
PNP_Main_692_megahit_Clade_A_bin	ZeeviD_2015_A	PNP_Main_692_megahit	Clade_A	Prevotella (5)	99.64	0.97	3457625	178	49362	45.0523
SID201_M_Clade_A_bin	BackhedF_2015	SID201_M	Clade_A	Prevotella (5)	99.64	0	3835057	168	50712	44.881
CON-082_Clade_A_bin	QinJ_2012	CON-082	Clade_A	Prevotella (5)	99.64	0	3337513	136	57257	45.0219
CON-013_Clade_A_bin	QinJ_2012	CON-013	Clade_A	Prevotella (5)	99.64	0	3268649	106	91919	45.2695
T2D-050_Clade_A_bin	QinJ_2012	T2D-050	Clade_A	Prevotella (5)	99.64	0.36	3369432	105	72816	45.1565
HD-67_Clade_A_bin	QinN_2014	HD-67	Clade_A	Prevotella (5)	99.64	1.6	3680145	131	84547	44.7849
CON-035_Clade_A_bin	QinJ_2012	CON-035	Clade_A	Prevotella (5)	99.64	0.36	3795402	183	48197	44.771
S517_Clade_A_bin	KarlssonFH_2013	S517	Clade_A	Prevotella (5)	99.64	1.66	3708841	162	58635	44.8702
PNP_Main_494_megahit_Clade_A_bin	ZeeviD_2015_B	PNP_Main_494_megahit	Clade_A	Prevotella (5)	99.64	0.36	3680845	246	46537	45.0929
HD-23_Clade_A_bin	QinN_2014	HD-23	Clade_A	Prevotella (5)	99.64	0.89	3510124	91	104343	45.097
PNP_Main_486_megahit_Clade_A_bin	ZeeviD_2015_A	PNP_Main_486_megahit	Clade_A	Prevotella (5)	99.64	1.6	3584631	138	62822	44.9157
T2D-061_Clade_A_bin	QinJ_2012	T2D-061	Clade_A	Prevotella (5)	99.64	0	3583710	135	65073	45.1689
MH0261_Clade_A_bin	LiJ_2014	MH0261	Clade_A	Prevotella (5)	99.64	0	3641689	150	48447	45.0914
CON-046_Clade_A_bin	QinJ_2012	CON-046	Clade_A	Prevotella (5)	99.64	0.12	3932214	163	50580	44.6163
HD-32_Clade_A_bin	QinN_2014	HD-32	Clade_A	Prevotella (5)	99.64	1.64	3829193	148	65762	44.9093
TRAVELRES40_Clade_A_bin	BengtssonPalmeJ_2015	TRAVELRES40	Clade_A	Prevotella (5)	99.64	0.36	3117407	154	35827	45.1977
MMRS34525504ST-27-0-0_Clade_A_bin	VogtmannE_2016	MMRS34525504ST-27-0-0	Clade_A	Prevotella (5)	99.64	0.73	3609639	135	66706	44.9425
H3M617849_Clade_A_bin	LiJ_2017	H3M617849	Clade_A	Prevotella (5)	99.64	0.36	3455056	209	36177	45.4191
SID31883_Clade_A_bin	FengQ_2015	SID31883	Clade_A	Prevotella (5)	99.64	0.12	4385685	439	73402	44.2145
MMRS39582183ST-27-0-0_Clade_A_bin	VogtmannE_2016	MMRS39582183ST-27-0-0	Clade_A	Prevotella (5)	99.64	0.53	3586310	183	42623	44.745
NOF010_Clade_A_bin	QinJ_2012	NOF010	Clade_A	Prevotella (5)	99.64	0.12	3510190	110	72956	45.1176
AS63_6_Clade_A_bin	LouisS_2016	AS63_6	Clade_A	Prevotella (5)	99.64	1.96	3828876	187	57720	44.8077
PNP_Main_517_megahit_Clade_A_bin	ZeeviD_2015_A	PNP_Main_517_megahit	Clade_A	Prevotella (5)	99.64	0	3855644	170	63801	44.9597
SID633_B_Clade_A_bin	BackhedF_2015	SID633_B	Clade_A	Prevotella (5)	99.64	0.89	3659531	167	42655	44.7886
CCMD87156761ST-21-0_Clade_A_bin	ZellerG_2014	CCMD87156761ST-21-0	Clade_A	Prevotella (5)	99.64	0.65	3567656	87	110141	44.9921
H3M514143_Clade_A_bin	LiJ_2017	H3M514143	Clade_A	Prevotella (5)	99.64	0.36	3620529	131	60638	45.1746
PNP_Main_209_megahit_Clade_A_bin	ZeeviD_2015_B	PNP_Main_209_megahit	Clade_A	Prevotella (5)	99.64	0.18	3463628	126	73157	45.1005
H3M515128_Clade_A_bin	LiJ_2017	H3M515128	Clade_A	Prevotella (5)	99.64	0.47	3731896	130	69064	44.9248
PNP_Main_484_megahit_Clade_A_bin	ZeeviD_2015_A	PNP_Main_484_megahit	Clade_A	Prevotella (5)	99.64	0.53	3571630	135	62437	44.9393
DLF004_Clade_A_bin	QinJ_2012	DLF004	Clade_A	Prevotella (5)	99.64	0.36	3980498	165	48178	44.8655
HD-41_Clade_A_bin	QinN_2014	HD-41	Clade_A	Prevotella (5)	99.64	0.36	3931275	112	78024	44.9416
PNP_Main_618_megahit_Clade_A_bin	ZeeviD_2015_B	PNP_Main_618_megahit	Clade_A	Prevotella (5)	99.64	0.71	3434229	194	38904	44.9759
CON-052_Clade_A_bin	QinJ_2012	CON-052	Clade_A	Prevotella (5)	99.64	0	3124090	133	54718	45.2981
H1M412743_Clade_A_bin	LiJ_2017	H1M412743	Clade_A	Prevotella (5)	99.64	0.36	3730480	163	43664	44.8622
PNP_Main_278_megahit_Clade_A_bin	ZeeviD_2015_B	PNP_Main_278_megahit	Clade_A	Prevotella (5)	99.64	0.71	3499011	166	48324	44.9813
T2D-034_Clade_A_bin	QinJ_2012	T2D-034	Clade_A	Prevotella (5)	99.64	0.71	3419837	94	100328	45.0126
PNP_Main_400_megahit_Clade_A_bin	ZeeviD_2015_A	PNP_Main_400_megahit	Clade_A	Prevotella (5)	99.64	1.6	3524933	111	70725	44.8378
H1M511833_Clade_A_bin	LiJ_2017	H1M511833	Clade_A	Prevotella (5)	99.64	0.47	3813867	226	38417	44.9136
MV_FEM5_t2Q14_Clade_A_bin	AsnicarF_2017	MV_FEM5_t2Q14	Clade_A	Prevotella (5)	99.64	0.36	3671369	189	43420	44.9396
H1M513823_Clade_A_bin	LiJ_2017	H1M513823	Clade_A	Prevotella (5)	99.64	0.18	3615782	216	33426	44.8636
PNP_Main_727_megahit_Clade_A_bin	ZeeviD_2015_B	PNP_Main_727_megahit	Clade_A	Prevotella (5)	99.64	0.71	3503159	131	88068	45.1118
PNP_Main_426_megahit_Clade_A_bin	ZeeviD_2015_B	PNP_Main_426_megahit	Clade_A	Prevotella (5)	99.64	0.36	3431865	154	50246	45.0822
SRS049995_Clade_A_bin	HMP_2012	SRS049995	Clade_A	Prevotella (5)	99.64	2.06	3775140	155	75176	44.6113
PNP_Main_742_megahit_Clade_A_bin	ZeeviD_2015_A	PNP_Main_742_megahit	Clade_A	Prevotella (5)	99.64	0.47	3509663	139	67975	45.2492
LV-25_Clade_A_bin	QinN_2014	LV-25	Clade_A	Prevotella (5)	99.64	0.89	3510607	89	88101	45.2869
PNP_Main_629_megahit_Clade_A_bin	ZeeviD_2015_A	PNP_Main_629_megahit	Clade_A	Prevotella (5)	99.64	0.12	3480204	112	101635	45.0748
PNP_Main_214_megahit_Clade_A_bin	ZeeviD_2015_A	PNP_Main_214_megahit	Clade_A	Prevotella (5)	99.64	0.95	3658154	159	59364	45.1295
YSZC12003_36474_Clade_A_bin	XieH_2016	YSZC12003_36474	Clade_A	Prevotella (5)	99.64	0.59	3684512	86	148099	44.9193
SID45_12M_Clade_A_bin	BackhedF_2015	SID45_12M	Clade_A	Prevotella (5)	99.64	0.59	3454200	90	102454	45.2295
PNP_Main_42_megahit_Clade_A_bin	ZeeviD_2015_B	PNP_Main_42_megahit	Clade_A	Prevotella (5)	99.64	1.54	3624776	143	53237	44.9339
PNP_Main_394_megahit_Clade_A_bin	ZeeviD_2015_A	PNP_Main_394_megahit	Clade_A	Prevotella (5)	99.64	0	3650920	112	96543	44.9853
H1M512836_Clade_A_bin	LiJ_2017	H1M512836	Clade_A	Prevotella (5)	99.64	0.12	3723467	79	102636	44.8265
PNP_Validation_80_megahit_Clade_A_bin	ZeeviD_2015_A	PNP_Validation_80_megahit	Clade_A	Prevotella (5)	99.64	2.08	3714114	151	66924	44.7974
MMRS62666492ST-27-0-0_Clade_A_bin	VogtmannE_2016	MMRS62666492ST-27-0-0	Clade_A	Prevotella (5)	99.64	1.25	3478997	101	78761	45.062
SID244_M_Clade_A_bin	BackhedF_2015	SID244_M	Clade_A	Prevotella (5)	99.64	0.47	3585322	148	50347	45.1099
PNP_Main_353_megahit_Clade_A_bin	ZeeviD_2015_A	PNP_Main_353_megahit	Clade_A	Prevotella (5)	99.64	0	3572832	92	109891	45.1023
SID45_4M_Clade_A_bin	BackhedF_2015	SID45_4M	Clade_A	Prevotella (5)	99.64	0.59	3432654	79	102454	45.2782
SID70_M_Clade_A_bin	BackhedF_2015	SID70_M	Clade_A	Prevotella (5)	99.64	0.18	3368305	71	103072	45.3093
PNP_Main_729_megahit_Clade_A_bin	ZeeviD_2015_B	PNP_Main_729_megahit	Clade_A	Prevotella (5)	99.64	0	3523127	179	41301	45.0364
SRS017307_Clade_A_bin	HMP_2012	SRS017307	Clade_A	Prevotella (5)	99.64	1.07	3824674	184	66464	44.8552
PNP_Main_101_megahit_Clade_A_bin	ZeeviD_2015_A	PNP_Main_101_megahit	Clade_A	Prevotella (5)	99.64	0.53	3481931	160	51134	44.7836
G78870_Clade_A_bin	VatanenT_2016	G78870	Clade_A	Prevotella (5)	99.64	0.12	3384701	152	44816	44.9867
G80391_Clade_A_bin	VatanenT_2016	G80391	Clade_A	Prevotella (5)	99.64	0.27	3552971	142	52342	45.1932
PNP_Main_485_megahit_Clade_A_bin	ZeeviD_2015_A	PNP_Main_485_megahit	Clade_A	Prevotella (5)	99.64	1.25	3666729	130	70395	45.2342
H1F513818_Clade_A_bin	LiJ_2017	H1F513818	Clade_A	Prevotella (5)	99.64	0.36	3490955	124	61780	45.1889
O2.UC14-1_Clade_A_bin	LiJ_2014	O2.UC14-1	Clade_A	Prevotella (5)	99.64	0.42	3662514	114	82641	44.8319
PNP_Main_415_megahit_Clade_A_bin	ZeeviD_2015_A	PNP_Main_415_megahit	Clade_A	Prevotella (5)	99.64	0.71	3440714	104	112584	45.0656
PRJNA231909.3105747_Clade_A_bin	KosticAD_2015	PRJNA231909.3105747	Clade_A	Prevotella (5)	99.64	0	3316483	97	91767	45.2421
PNP_Main_41_megahit_Clade_A_bin	ZeeviD_2015_B	PNP_Main_41_megahit	Clade_A	Prevotella (5)	99.64	0.3	3572754	255	39529	44.9057
SZAXPI015273-95_Clade_A_bin	YuJ_2015	SZAXPI015273-95	Clade_A	Prevotella (5)	99.64	0.24	3599379	282	30273	44.8978
SID9_M_Clade_A_bin	BackhedF_2015	SID9_M	Clade_A	Prevotella (5)	99.64	1.13	3580073	127	63573	44.8388
SZAXPI015210-17_Clade_A_bin	YuJ_2015	SZAXPI015210-17	Clade_A	Prevotella (5)	99.64	0.65	3635216	80	97772	45.031
PNP_Main_215_megahit_Clade_A_bin	ZeeviD_2015_A	PNP_Main_215_megahit	Clade_A	Prevotella (5)	99.64	0	3524207	197	47523	45.103
SRR3993035_Clade_A_bin	LiuW_2016	SRR3993035	Clade_A	Prevotella (5)	99.64	0.53	3667489	214	33503	45.0086
PNP_Main_606_megahit_Clade_A_bin	ZeeviD_2015_A	PNP_Main_606_megahit	Clade_A	Prevotella (5)	99.64	0	3582434	158	62068	44.9244
H1M512855_Clade_A_bin	LiJ_2017	H1M512855	Clade_A	Prevotella (5)	99.64	0.36	3413788	129	49532	44.9645
H1M413802_Clade_A_bin	LiJ_2017	H1M413802	Clade_A	Prevotella (5)	99.64	0.47	3748386	155	63497	44.8433
CCMD48236717ST-21-0_Clade_A_bin	ZellerG_2014	CCMD48236717ST-21-0	Clade_A	Prevotella (5)	99.64	0.02	3340509	155	47631	45.0407
CON-037_bin_contigs.fa	QinJ_2012	CON-037	Clade_A	Prevotella (5)	99.64	0.12	3632780	72	73860	44.773
CON-062_bin_contigs.fa	QinJ_2012	CON-062	Clade_A	Prevotella (5)	99.64	0.36	3620282	148	46678	45.1445
HD-48_bin_contigs.fa	QinN_2014	HD-48	Clade_A	Prevotella (5)	99.64	0	3618380	58	131469	45.0106
LD-26_bin_contigs.fa	QinN_2014	LD-26	Clade_A	Prevotella (5)	99.64	0.18	3484424	100	65983	45.0169
LD-85_bin_contigs.fa	QinN_2014	LD-85	Clade_A	Prevotella (5)	99.64	0	3657834	91	81006	44.7983
SRS011529_bin_contigs.fa	HMP_2012	SRS011529	Clade_A	Prevotella (5)	99.64	0	3690071	100	59897	44.7126
T2D-069_bin_contigs.fa	QinJ_2012	T2D-069	Clade_A	Prevotella (5)	99.64	0	3772769	60	107884	44.726
V1_UC56_0_bin_contigs.fa	NielsenHB_2014	V1_UC56_0	Clade_A	Prevotella (5)	99.64	0.18	3584098	68	101099	44.7888
iAA108_GAGATTCC-GGCTCTGAscaffolds_1000.fasta	This_study	NA	Clade_A	Prevotella (5)	99.64	1.07	3822548	106	103845	44.6929
iAK1214_TCCGGAGA-TAATCTTAscaffolds_1000.fasta	This_study	NA	Clade_A	Prevotella (5)	99.64	0	3698593	102	77354	44.9218
iAK128_ATTACTCG-TATAGCCTscaffolds_1000.fasta	This_study	NA	Clade_A	Prevotella (5)	99.64	0	3413365	88	77903	44.9629
iAP1411_ATTACTCG-GGCTCTGAscaffolds_1000.fasta	This_study	NA	Clade_A	Prevotella (5)	99.64	0	3686260	72	115879	44.8501
iAQ1172_CGCTCATT-CCTATCCTscaffolds_1000.fasta	This_study	NA	Clade_A	Prevotella (5)	99.64	0.36	3967926	124	82962	44.6082
iAQ11815_5C_S40scaffolds_1000.fasta	This_study	NA	Clade_A	Prevotella (5)	99.64	0.36	3808403	121	62445	44.6389
iAU3127_1G_S17scaffolds_1000.fasta	This_study	NA	Clade_A	Prevotella (5)	99.64	0	3761230	181	47440	45.0967
iBU41813_ATTACTCG-ATAGAGGCscaffolds_1000.fasta	This_study	NA	Clade_A	Prevotella (5)	99.64	0.47	3784516	133	73913	45.032
iBVe41219_3F_S32scaffolds_1000.fasta	This_study	NA	Clade_A	Prevotella (5)	99.64	0.36	3564393	75	120750	45.1117
iK2152_GAGATTCC-AGGCGAAGscaffolds_1000.fasta	This_study	NA	Clade_A	Prevotella (5)	99.64	0.95	3567733	108	55435	44.9569
iP54_7E_S50scaffolds_1000.fasta	This_study	NA	Clade_A	Prevotella (5)	99.64	0.65	4073807	159	71854	44.927
iT214_12D_S67scaffolds_1000.fasta	This_study	NA	Clade_A	Prevotella (5)	99.64	0.36	3398486	91	92127	44.934
YSZC12003_37299R1_Clade_A_bin	XieH_2016	YSZC12003_37299R1	Clade_A	Prevotella (5)	99.61	1.3	3808805	184	47492	44.5108
YSZC12003_36056_Clade_A_bin	XieH_2016	YSZC12003_36056	Clade_A	Prevotella (5)	99.61	1.96	3884749	210	44336	44.6693
MH0034_Clade_A_bin	LeChatelierE_2013	MH0034	Clade_A	Prevotella (5)	99.6	1.13	3972125	444	16822	44.5717
CON-084_Clade_A_bin	QinJ_2012	CON-084	Clade_A	Prevotella (5)	99.6	0.47	3239009	116	61244	44.97
YSZC12003_37176_Clade_A_bin	XieH_2016	YSZC12003_37176	Clade_A	Prevotella (5)	99.59	0.12	3299664	163	48467	45.0706
MH0224_Clade_A_bin	LeChatelierE_2013	MH0224	Clade_A	Prevotella (5)	99.57	1.7	3985441	288	34127	44.4939
AS46raw_Clade_A_bin	ChengpingW_2017	AS46raw	Clade_A	Prevotella (5)	99.57	0.47	3802122	159	57192	44.8067
SZAXPI015263-84_Clade_A_bin	YuJ_2015	SZAXPI015263-84	Clade_A	Prevotella (5)	99.56	0.71	3937655	319	37707	44.7834
FAT_017-22-2-0_Clade_A_bin	LiSS_2016	FAT_017-22-2-0	Clade_A	Prevotella (5)	99.56	0.09	3569199	162	72774	44.9802
SZAXPI017593-158_Clade_A_bin	YuJ_2015	SZAXPI017593-158	Clade_A	Prevotella (5)	99.56	0	3554175	328	24575	44.9888
SID549_M_Clade_A_bin	BackhedF_2015	SID549_M	Clade_A	Prevotella (5)	99.53	0.53	3529027	174	39715	44.9364
SZAXPI003420-4_Clade_A_bin	YuJ_2015	SZAXPI003420-4	Clade_A	Prevotella (5)	99.53	1.78	4228895	369	28957	44.5101
CON-093_Clade_A_bin	QinJ_2012	CON-093	Clade_A	Prevotella (5)	99.53	0	3464472	156	46977	45.1163
YSZC12003_37314_Clade_A_bin	XieH_2016	YSZC12003_37314	Clade_A	Prevotella (5)	99.53	0.9	3424966	178	39086	45.1667
MG100165_Clade_A_bin	HanniganGD_2017	MG100165	Clade_A	Prevotella (5)	99.53	0.89	3468530	255	27778	45.1624
PNP_Main_532_megahit_Clade_A_bin	ZeeviD_2015_A	PNP_Main_532_megahit	Clade_A	Prevotella (5)	99.53	0.71	3929099	271	36444	44.9637
LD-60_bin_contigs.fa	QinN_2014	LD-60	Clade_A	Prevotella (5)	99.53	1.23	3887740	112	62868	44.5355
PNP_Main_498_megahit_Clade_A_bin	ZeeviD_2015_A	PNP_Main_498_megahit	Clade_A	Prevotella (5)	99.49	1.07	3416619	245	30623	45.3195
FAT_020-22-84-0_Clade_A_bin	LiSS_2016	FAT_020-22-84-0	Clade_A	Prevotella (5)	99.47	0.71	4012826	335	33957	44.9063
AS114raw_Clade_A_bin	ChengpingW_2017	AS114raw	Clade_A	Prevotella (5)	99.47	0.36	3660715	270	36860	45.0004
MH0173_Clade_A_bin	LeChatelierE_2013	MH0173	Clade_A	Prevotella (5)	99.47	0.09	3223710	179	40175	45.1366
G69228_Clade_A_bin	VatanenT_2016	G69228	Clade_A	Prevotella (5)	99.47	1.07	3497969	192	41967	45.1662
PRJNA231909.3117383_Clade_A_bin	KosticAD_2015	PRJNA231909.3117383	Clade_A	Prevotella (5)	99.47	0.43	3963206	236	54049	44.8157
G80400_Clade_A_bin	VatanenT_2016	G80400	Clade_A	Prevotella (5)	99.47	0	3364805	125	50132	45.0522
TRAVELRES2_Clade_A_bin	BengtssonPalmeJ_2015	TRAVELRES2	Clade_A	Prevotella (5)	99.47	0.12	3738301	110	86227	44.7265
FAT_020-22-0-0_Clade_A_bin	LiSS_2016	FAT_020-22-0-0	Clade_A	Prevotella (5)	99.47	1.25	4198591	436	21357	44.5533
NOM013_Clade_A_bin	QinJ_2012	NOM013	Clade_A	Prevotella (5)	99.47	0	4038799	371	24049	44.5449
MH0328_Clade_A_bin	LiJ_2014	MH0328	Clade_A	Prevotella (5)	99.47	0.47	3437877	268	29257	45.1625
PNP_Main_719_megahit_Clade_A_bin	ZeeviD_2015_B	PNP_Main_719_megahit	Clade_A	Prevotella (5)	99.47	0.71	3370609	101	70930	45.1857
MH0117_Clade_A_bin	LeChatelierE_2013	MH0117	Clade_A	Prevotella (5)	99.47	1.29	3376025	201	28219	45.3007
O2.UC15-1_Clade_A_bin	LiJ_2014	O2.UC15-1	Clade_A	Prevotella (5)	99.47	1.25	3481525	177	43617	45.0829
SRS013687_Clade_A_bin	HMP_2012	SRS013687	Clade_A	Prevotella (5)	99.47	2.31	4899007	384	30396	44.2369
V1_UC3_0_Clade_A_bin	NielsenHB_2014	V1_UC3_0	Clade_A	Prevotella (5)	99.41	2.05	3443462	140	57211	45.0649
CCIS58234805ST-4-0_Clade_A_bin	ZellerG_2014	CCIS58234805ST-4-0	Clade_A	Prevotella (5)	99.41	1.25	3306577	238	27795	45.3016
G88920_Clade_A_bin	SchirmerM_2016	G88920	Clade_A	Prevotella (5)	99.41	1.36	3774775	259	25479	44.7817
G89126_Clade_A_bin	SchirmerM_2016	G89126	Clade_A	Prevotella (5)	99.41	2.4	3295430	371	15263	45.1989
T2D-007_Clade_A_bin	QinJ_2012	T2D-007	Clade_A	Prevotella (5)	99.35	0.12	3841977	128	72412	44.6206
PNP_Main_601_megahit_Clade_A_bin	ZeeviD_2015_A	PNP_Main_601_megahit	Clade_A	Prevotella (5)	99.35	2.14	3742625	443	17451	44.8614
G89111_Clade_A_bin	SchirmerM_2016	G89111	Clade_A	Prevotella (5)	99.29	0.53	3496555	160	47557	44.9717
PNP_Main_706_megahit_Clade_A_bin	ZeeviD_2015_A	PNP_Main_706_megahit	Clade_A	Prevotella (5)	99.29	0.47	3574576	304	28467	45.212
YSZC12003_35549_Clade_A_bin	XieH_2016	YSZC12003_35549	Clade_A	Prevotella (5)	99.29	0.53	4051979	305	31141	44.51
PNP_DietIntervention_45_megahit_Clade_A_bin	ZeeviD_2015_A	PNP_DietIntervention_45_megahit	Clade_A	Prevotella (5)	99.29	1.96	3680116	384	26281	45.0378
PNP_DietIntervention_37_megahit_Clade_A_bin	ZeeviD_2015_A	PNP_DietIntervention_37_megahit	Clade_A	Prevotella (5)	99.29	1.25	3738071	336	30198	44.8643
MH0032_Clade_A_bin	LeChatelierE_2013	MH0032	Clade_A	Prevotella (5)	99.29	0	3637893	368	21297	44.7581
MH0274_Clade_A_bin	LeChatelierE_2013	MH0274	Clade_A	Prevotella (5)	99.29	0.36	3546806	211	42041	44.8517
MH0447_Clade_A_bin	LeChatelierE_2013	MH0447	Clade_A	Prevotella (5)	99.29	3.32	4079502	328	25872	44.1866
SRS050752_Clade_A_bin	HMP_2012	SRS050752	Clade_A	Prevotella (5)	99.29	0.36	4126969	337	27431	44.402
MMRS95479054ST-27-0-0_Clade_A_bin	VogtmannE_2016	MMRS95479054ST-27-0-0	Clade_A	Prevotella (5)	99.29	0.12	3897103	219	48712	44.8849
YSZC12003_37201_Clade_A_bin	XieH_2016	YSZC12003_37201	Clade_A	Prevotella (5)	99.29	1.54	3630395	149	63000	44.7961
MH0401_Clade_A_bin	LiJ_2014	MH0401	Clade_A	Prevotella (5)	99.29	2.02	3992097	267	58408	44.6358
SZAXPI003427-1_Clade_A_bin	YuJ_2015	SZAXPI003427-1	Clade_A	Prevotella (5)	99.29	0.36	3489979	166	47231	45.2772
MMRS93508324ST-27-0-0_Clade_A_bin	VogtmannE_2016	MMRS93508324ST-27-0-0	Clade_A	Prevotella (5)	99.29	0.47	3917589	231	50227	44.6271
H1F512951_Clade_A_bin	LiJ_2017	H1F512951	Clade_A	Prevotella (5)	99.29	1.78	4053552	192	56056	44.7088
MH0050_Clade_A_bin	LeChatelierE_2013	MH0050	Clade_A	Prevotella (5)	99.29	0.71	3359212	125	58912	45.3188
MMRS92546335ST-27-0-0_Clade_A_bin	VogtmannE_2016	MMRS92546335ST-27-0-0	Clade_A	Prevotella (5)	99.29	0	3520065	182	36593	45.0911
MH0272_Clade_A_bin	LeChatelierE_2013	MH0272	Clade_A	Prevotella (5)	99.29	0.18	3579495	176	52995	44.8889
SZAXPI017594-166_Clade_A_bin	YuJ_2015	SZAXPI017594-166	Clade_A	Prevotella (5)	99.29	0.47	3440517	214	28125	45.1706
PNP_Main_359_megahit_Clade_A_bin	ZeeviD_2015_A	PNP_Main_359_megahit	Clade_A	Prevotella (5)	99.29	0.18	4193492	314	59295	44.284
YSZC12003_37332_Clade_A_bin	XieH_2016	YSZC12003_37332	Clade_A	Prevotella (5)	99.29	1.84	3522402	149	49344	45.0961
PNP_Validation_54_megahit_Clade_A_bin	ZeeviD_2015_A	PNP_Validation_54_megahit	Clade_A	Prevotella (5)	99.29	0.65	3943594	273	30210	44.6407
T2D-081_Clade_A_bin	QinJ_2012	T2D-081	Clade_A	Prevotella (5)	99.29	0	3284636	162	40786	45.1447
V1_UC4_0_Clade_A_bin	NielsenHB_2014	V1_UC4_0	Clade_A	Prevotella (5)	99.29	0.61	3918877	285	28466	44.7394
PNP_Main_86_megahit_Clade_A_bin	ZeeviD_2015_A	PNP_Main_86_megahit	Clade_A	Prevotella (5)	99.29	0	3400723	150	69663	45.2623
PNP_DietIntervention_19_megahit_Clade_A_bin	ZeeviD_2015_A	PNP_DietIntervention_19_megahit	Clade_A	Prevotella (5)	99.29	0.71	3775013	182	56788	44.8218
MH0147_Clade_A_bin	LeChatelierE_2013	MH0147	Clade_A	Prevotella (5)	99.29	0	3166600	100	65586	45.2671
MMRS18295921ST-27-0-0_Clade_A_bin	VogtmannE_2016	MMRS18295921ST-27-0-0	Clade_A	Prevotella (5)	99.29	0.89	3759135	94	109827	44.9623
MH0085_Clade_A_bin	LeChatelierE_2013	MH0085	Clade_A	Prevotella (5)	99.29	0	3328011	197	34626	44.9359
MH0094_Clade_A_bin	LeChatelierE_2013	MH0094	Clade_A	Prevotella (5)	99.29	1.07	3672094	157	62313	44.9097
SKBSTL028_Clade_A_bin	GeversD_2014	SKBSTL028	Clade_A	Prevotella (5)	99.29	0.07	3526653	205	37742	44.8616
HV-9_Clade_A_bin	QinN_2014	HV-9	Clade_A	Prevotella (5)	99.29	0	3691252	106	69408	44.9487
MH0064_Clade_A_bin	LeChatelierE_2013	MH0064	Clade_A	Prevotella (5)	99.29	2.37	3566375	117	63788	44.7193
LV-4_Clade_A_bin	QinN_2014	LV-4	Clade_A	Prevotella (5)	99.29	0.71	3641798	118	73169	44.9799
V1_UC7_0_Clade_A_bin	NielsenHB_2014	V1_UC7_0	Clade_A	Prevotella (5)	99.29	0	3514364	142	62313	45.0857
PNP_Main_534_megahit_Clade_A_bin	ZeeviD_2015_A	PNP_Main_534_megahit	Clade_A	Prevotella (5)	99.29	1.13	3686583	194	48197	44.948
SZAXPI015252-43_Clade_A_bin	YuJ_2015	SZAXPI015252-43	Clade_A	Prevotella (5)	99.29	0.53	3277242	127	53713	45.0639
PNP_Main_591_megahit_Clade_A_bin	ZeeviD_2015_A	PNP_Main_591_megahit	Clade_A	Prevotella (5)	99.29	0.71	3688281	177	59560	44.9865
G88965_Clade_A_bin	SchirmerM_2016	G88965	Clade_A	Prevotella (5)	99.29	0.43	3409827	314	19464	45.0057
CCIS98832363ST-4-0_Clade_A_bin	ZellerG_2014	CCIS98832363ST-4-0	Clade_A	Prevotella (5)	99.29	0.12	3720325	186	53553	44.8391
YSZC12003_37331_Clade_A_bin	XieH_2016	YSZC12003_37331	Clade_A	Prevotella (5)	99.29	1.3	3614147	131	60133	45.0686
PNP_Main_321_megahit_Clade_A_bin	ZeeviD_2015_A	PNP_Main_321_megahit	Clade_A	Prevotella (5)	99.29	0.36	3606745	246	37453	44.7215
O2_UC44_0_Clade_A_bin	NielsenHB_2014	O2_UC44_0	Clade_A	Prevotella (5)	99.29	0.71	3631501	154	78157	45.0136
MMRS84085284ST-27-0-0_Clade_A_bin	VogtmannE_2016	MMRS84085284ST-27-0-0	Clade_A	Prevotella (5)	99.29	0.53	3436762	102	63286	45.1782
MH0161_Clade_A_bin	LeChatelierE_2013	MH0161	Clade_A	Prevotella (5)	99.29	1.78	3665145	129	49481	44.7047
SRS011271_Clade_A_bin	HMP_2012	SRS011271	Clade_A	Prevotella (5)	99.29	2.79	3774280	199	52551	44.8978
nHM410714_Clade_A_bin	LiJ_2017	nHM410714	Clade_A	Prevotella (5)	99.29	0.53	3496139	160	50567	45.083
H2M514108_Clade_A_bin	LiJ_2017	H2M514108	Clade_A	Prevotella (5)	99.29	1.54	3558437	163	53403	44.87
PNP_Main_686_megahit_Clade_A_bin	ZeeviD_2015_A	PNP_Main_686_megahit	Clade_A	Prevotella (5)	99.29	0.95	3600685	217	37973	44.9415
TRAVELRES13_Clade_A_bin	BengtssonPalmeJ_2015	TRAVELRES13	Clade_A	Prevotella (5)	99.29	0.71	3417629	95	84215	45.1583
PNP_Main_272_megahit_Clade_A_bin	ZeeviD_2015_B	PNP_Main_272_megahit	Clade_A	Prevotella (5)	99.29	0.36	3700126	211	36447	44.8958
H3M416127_Clade_A_bin	LiJ_2017	H3M416127	Clade_A	Prevotella (5)	99.29	0.18	3509947	219	28362	45.1955
V1_UC39_0_Clade_A_bin	NielsenHB_2014	V1_UC39_0	Clade_A	Prevotella (5)	99.29	0.18	3375347	91	121739	45.2702
O2.UC17-1_Clade_A_bin	LiJ_2014	O2.UC17-1	Clade_A	Prevotella (5)	99.29	0.83	3676779	145	61809	45.0049
MH0323_Clade_A_bin	LiJ_2014	MH0323	Clade_A	Prevotella (5)	99.29	0.79	3492333	126	68941	45.2388
H3M517922_Clade_A_bin	LiJ_2017	H3M517922	Clade_A	Prevotella (5)	99.29	0.95	3889958	195	48615	44.7404
PNP_Main_772_megahit_Clade_A_bin	ZeeviD_2015_A	PNP_Main_772_megahit	Clade_A	Prevotella (5)	99.29	0	3689690	174	57510	44.9565
G80378_Clade_A_bin	VatanenT_2016	G80378	Clade_A	Prevotella (5)	99.29	0.09	3364597	168	58908	45.2792
AS80raw_Clade_A_bin	ChengpingW_2017	AS80raw	Clade_A	Prevotella (5)	99.29	0.89	3624525	100	81578	44.8191
H1M513852_Clade_A_bin	LiJ_2017	H1M513852	Clade_A	Prevotella (5)	99.29	0.36	3376111	149	53085	45.1297
PNP_Main_504_megahit_Clade_A_bin	ZeeviD_2015_B	PNP_Main_504_megahit	Clade_A	Prevotella (5)	99.29	0.36	3890171	176	55064	44.7364
PNP_DietIntervention_20_megahit_Clade_A_bin	ZeeviD_2015_A	PNP_DietIntervention_20_megahit	Clade_A	Prevotella (5)	99.29	0.71	3917673	179	56714	44.7149
YSZC12003_35666_Clade_A_bin	XieH_2016	YSZC12003_35666	Clade_A	Prevotella (5)	99.29	0.71	3548999	101	79908	45.154
V1.FI16_Clade_A_bin	LiJ_2014	V1.FI16	Clade_A	Prevotella (5)	99.29	1.42	3639253	101	93041	44.8248
PNP_Validation_44_megahit_Clade_A_bin	ZeeviD_2015_A	PNP_Validation_44_megahit	Clade_A	Prevotella (5)	99.29	0.59	3856851	161	76993	44.8168
TRAVELRES6_Clade_A_bin	BengtssonPalmeJ_2015	TRAVELRES6	Clade_A	Prevotella (5)	99.29	0	3603721	107	78518	45.0251
PNP_Main_656_megahit_Clade_A_bin	ZeeviD_2015_B	PNP_Main_656_megahit	Clade_A	Prevotella (5)	99.29	0.36	3524083	188	46026	45.047
PNP_Main_267_megahit_Clade_A_bin	ZeeviD_2015_A	PNP_Main_267_megahit	Clade_A	Prevotella (5)	99.29	1.54	3581344	132	76033	44.8483
PNP_Main_768_megahit_Clade_A_bin	ZeeviD_2015_A	PNP_Main_768_megahit	Clade_A	Prevotella (5)	99.29	0.71	3543764	167	53619	44.8885
G78721_megahit_Clade_A_bin	VatanenT_2016	G78721_megahit	Clade_A	Prevotella (5)	99.29	0.47	3430724	164	44861	44.9715
PNP_Main_562_megahit_Clade_A_bin	ZeeviD_2015_A	PNP_Main_562_megahit	Clade_A	Prevotella (5)	99.29	0	3561723	158	56550	45.1189
PNP_Main_756_megahit_Clade_A_bin	ZeeviD_2015_A	PNP_Main_756_megahit	Clade_A	Prevotella (5)	99.29	0.47	3388054	155	51048	45.0994
G88791_Clade_A_bin	SchirmerM_2016	G88791	Clade_A	Prevotella (5)	99.29	0.19	3112124	163	35904	45.2777
H2M615912_Clade_A_bin	LiJ_2017	H2M615912	Clade_A	Prevotella (5)	99.29	0.71	3764392	146	51250	44.8144
TRAVELRES5_Clade_A_bin	BengtssonPalmeJ_2015	TRAVELRES5	Clade_A	Prevotella (5)	99.29	0	3638127	105	92154	45.0395
V1.UC60-0_Clade_A_bin	LiJ_2014	V1.UC60-0	Clade_A	Prevotella (5)	99.29	0.36	3717617	386	18780	44.6137
PNP_Main_522_megahit_Clade_A_bin	ZeeviD_2015_A	PNP_Main_522_megahit	Clade_A	Prevotella (5)	99.29	1.25	4045723	266	48731	44.9148
G88759_Clade_A_bin	SchirmerM_2016	G88759	Clade_A	Prevotella (5)	99.29	2.46	3639218	300	22192	45.091
SID31455_Clade_A_bin	FengQ_2015	SID31455	Clade_A	Prevotella (5)	99.29	1.66	3848728	370	25187	44.7641
S248_Clade_A_bin	KarlssonFH_2013	S248	Clade_A	Prevotella (5)	99.29	0.89	4031793	460	19880	44.8612
TRAVELRES17_Clade_A_bin	BengtssonPalmeJ_2015	TRAVELRES17	Clade_A	Prevotella (5)	99.29	1.48	4026878	274	33736	44.3895
FAT_020-22-42-0_Clade_A_bin	LiSS_2016	FAT_020-22-42-0	Clade_A	Prevotella (5)	99.29	0	3725963	228	34546	44.9502
SZAXPI029586-105_Clade_A_bin	HeQ_2017	SZAXPI029586-105	Clade_A	Prevotella (5)	99.29	0	4174903	287	33987	44.6459
CON-020_Clade_A_bin	QinJ_2012	CON-020	Clade_A	Prevotella (5)	99.29	0	3914576	274	35973	44.6967
PNP_Main_245_megahit_Clade_A_bin	ZeeviD_2015_A	PNP_Main_245_megahit	Clade_A	Prevotella (5)	99.29	1.72	3764833	230	44548	44.7912
LD-67_Clade_A_bin	QinN_2014	LD-67	Clade_A	Prevotella (5)	99.29	0	3875896	138	92164	44.9929
PNP_Main_774_megahit_Clade_A_bin	ZeeviD_2015_A	PNP_Main_774_megahit	Clade_A	Prevotella (5)	99.29	0.53	3551455	143	61180	44.8986
PNP_Main_767_megahit_Clade_A_bin	ZeeviD_2015_A	PNP_Main_767_megahit	Clade_A	Prevotella (5)	99.29	0	3478482	161	58986	45.1333
H2M513939_Clade_A_bin	LiJ_2017	H2M513939	Clade_A	Prevotella (5)	99.29	0.59	3726427	170	50226	45.0104
SID633_M_Clade_A_bin	BackhedF_2015	SID633_M	Clade_A	Prevotella (5)	99.29	1.33	3677201	181	42201	44.8033
SZAXPI015269-94_Clade_A_bin	YuJ_2015	SZAXPI015269-94	Clade_A	Prevotella (5)	99.29	2.28	4430261	408	30732	44.4873
MH0144_Clade_A_bin	LeChatelierE_2013	MH0144	Clade_A	Prevotella (5)	99.29	0.71	3510836	176	63963	45.1132
LD-98_Clade_A_bin	QinN_2014	LD-98	Clade_A	Prevotella (5)	99.29	0	3578179	109	77161	44.8483
SZAXPI017467-87_Clade_A_bin	YuJ_2015	SZAXPI017467-87	Clade_A	Prevotella (5)	99.29	1.36	3545996	115	71669	44.7853
V1.FI27_Clade_A_bin	LiJ_2014	V1.FI27	Clade_A	Prevotella (5)	99.29	0.18	4330483	304	52418	44.5894
PNP_Main_100_megahit_Clade_A_bin	ZeeviD_2015_A	PNP_Main_100_megahit	Clade_A	Prevotella (5)	99.29	1.42	3628276	140	92941	44.9212
DLM027_Clade_A_bin	QinJ_2012	DLM027	Clade_A	Prevotella (5)	99.29	0	3498854	108	86579	45.0936
DLM002_Clade_A_bin	QinJ_2012	DLM002	Clade_A	Prevotella (5)	99.29	0	3641828	178	49301	44.9862
G88733_Clade_A_bin	SchirmerM_2016	G88733	Clade_A	Prevotella (5)	99.29	1.66	3567256	267	38780	45.0972
MV_FEM4_t1Q14_Clade_A_bin	AsnicarF_2017	MV_FEM4_t1Q14	Clade_A	Prevotella (5)	99.29	0	3493781	106	79717	45.1399
LD-17_Clade_A_bin	QinN_2014	LD-17	Clade_A	Prevotella (5)	99.29	0.51	3505327	160	46617	44.9553
SZAXPI015245-33_Clade_A_bin	YuJ_2015	SZAXPI015245-33	Clade_A	Prevotella (5)	99.29	0	3384679	128	50380	45.0487
HV-14_Clade_A_bin	QinN_2014	HV-14	Clade_A	Prevotella (5)	99.29	0.71	3415995	124	66740	45.0659
NLM015_Clade_A_bin	QinJ_2012	NLM015	Clade_A	Prevotella (5)	99.29	1.6	3690368	152	50766	44.8785
SRR3993019_Clade_A_bin	LiuW_2016	SRR3993019	Clade_A	Prevotella (5)	99.29	0.18	3712643	182	47447	45.0406
MH0084_Clade_A_bin	LeChatelierE_2013	MH0084	Clade_A	Prevotella (5)	99.29	0.95	3571088	124	61981	44.7045
PNP_Validation_66_megahit_Clade_A_bin	ZeeviD_2015_A	PNP_Validation_66_megahit	Clade_A	Prevotella (5)	99.29	0.65	3553561	205	42882	45.0804
HV-15_Clade_A_bin	QinN_2014	HV-15	Clade_A	Prevotella (5)	99.29	0.12	3774948	103	93541	44.9839
PNP_Main_747_megahit_Clade_A_bin	ZeeviD_2015_A	PNP_Main_747_megahit	Clade_A	Prevotella (5)	99.29	0	3468436	198	44547	45.0418
V1_CD18_3_Clade_A_bin	NielsenHB_2014	V1_CD18_3	Clade_A	Prevotella (5)	99.29	0	3438677	116	63164	45.1025
nHM412839_Clade_A_bin	LiJ_2017	nHM412839	Clade_A	Prevotella (5)	99.29	1.13	3460664	343	18402	45.3156
V1_CD18_0_Clade_A_bin	NielsenHB_2014	V1_CD18_0	Clade_A	Prevotella (5)	99.29	0	3475422	118	60134	45.0532
CCIS40244499ST-3-0_Clade_A_bin	ZellerG_2014	CCIS40244499ST-3-0	Clade_A	Prevotella (5)	99.29	0.62	3553037	203	52744	45.0449
G89042_Clade_A_bin	SchirmerM_2016	G89042	Clade_A	Prevotella (5)	99.29	0	3689726	118	64718	44.7914
PNP_Main_543_megahit_Clade_A_bin	ZeeviD_2015_A	PNP_Main_543_megahit	Clade_A	Prevotella (5)	99.29	0.89	3593152	165	46377	44.9938
G88893_Clade_A_bin	SchirmerM_2016	G88893	Clade_A	Prevotella (5)	99.29	0.18	3493267	216	38982	44.9954
MH0244_Clade_A_bin	LeChatelierE_2013	MH0244	Clade_A	Prevotella (5)	99.29	0.18	3512512	122	63278	45.2277
LV-7_Clade_A_bin	QinN_2014	LV-7	Clade_A	Prevotella (5)	99.29	0	3355507	106	62915	45.1816
PNP_Main_626_megahit_Clade_A_bin	ZeeviD_2015_A	PNP_Main_626_megahit	Clade_A	Prevotella (5)	99.29	1.19	3954496	211	55316	44.4962
AS63_12_Clade_A_bin	LouisS_2016	AS63_12	Clade_A	Prevotella (5)	99.29	2.31	3770845	351	22128	44.8883
PNP_Main_505_megahit_Clade_A_bin	ZeeviD_2015_B	PNP_Main_505_megahit	Clade_A	Prevotella (5)	99.29	0.12	3550636	204	38718	44.85
PNP_Main_696_megahit_Clade_A_bin	ZeeviD_2015_A	PNP_Main_696_megahit	Clade_A	Prevotella (5)	99.29	0.53	3508194	139	54293	45.1244
PNP_Main_333_megahit_Clade_A_bin	ZeeviD_2015_A	PNP_Main_333_megahit	Clade_A	Prevotella (5)	99.29	0.53	3455995	207	35429	45.2945
RSZAXPI003107-147_Clade_A_bin	HeQ_2017	RSZAXPI003107-147	Clade_A	Prevotella (5)	99.29	0.18	3613328	128	60906	45.1114
PNP_Main_784_megahit_Clade_A_bin	ZeeviD_2015_A	PNP_Main_784_megahit	Clade_A	Prevotella (5)	99.29	0	3304647	255	28410	45.2684
H3M616848_Clade_A_bin	LiJ_2017	H3M616848	Clade_A	Prevotella (5)	99.29	0.59	3521635	145	64898	45.1335
M2.57.ST_Clade_A_bin	BritoIL_2016	M2.57.ST	Clade_A	Prevotella (5)	99.29	0	3870298	115	88869	44.9882
TRAVELRES39_Clade_A_bin	BengtssonPalmeJ_2015	TRAVELRES39	Clade_A	Prevotella (5)	99.29	0.36	3304028	141	47154	44.763
PNP_Main_189_megahit_Clade_A_bin	ZeeviD_2015_B	PNP_Main_189_megahit	Clade_A	Prevotella (5)	99.29	1.07	3649069	199	44067	44.8947
H3M414933_Clade_A_bin	LiJ_2017	H3M414933	Clade_A	Prevotella (5)	99.29	0.83	3397887	128	58199	45.0632
SZAXPI015264-87_Clade_A_bin	YuJ_2015	SZAXPI015264-87	Clade_A	Prevotella (5)	99.29	0.71	3466673	104	79625	45.1928
O2.UC15-2_Clade_A_bin	LiJ_2014	O2.UC15-2	Clade_A	Prevotella (5)	99.29	0	3465564	117	63473	45.174
PNP_Main_582_megahit_Clade_A_bin	ZeeviD_2015_B	PNP_Main_582_megahit	Clade_A	Prevotella (5)	99.29	0.18	3365850	128	77512	45.2939
PNP_Main_290_megahit_Clade_A_bin	ZeeviD_2015_A	PNP_Main_290_megahit	Clade_A	Prevotella (5)	99.29	0	3592203	167	56916	44.8535
G89128_Clade_A_bin	SchirmerM_2016	G89128	Clade_A	Prevotella (5)	99.29	0	3354231	167	47631	45.0537
PNP_Main_263_megahit_Clade_A_bin	ZeeviD_2015_A	PNP_Main_263_megahit	Clade_A	Prevotella (5)	99.29	1.13	3451119	147	44756	45.0875
PNP_Main_249_megahit_Clade_A_bin	ZeeviD_2015_A	PNP_Main_249_megahit	Clade_A	Prevotella (5)	99.29	0	3407016	115	80999	44.9811
AS18raw_Clade_A_bin	ChengpingW_2017	AS18raw	Clade_A	Prevotella (5)	99.29	0.12	3539540	120	62527	45.1206
H1M513828_Clade_A_bin	LiJ_2017	H1M513828	Clade_A	Prevotella (5)	99.29	0	3518994	114	67843	45.08
SZAXPI029566-78_Clade_A_bin	HeQ_2017	SZAXPI029566-78	Clade_A	Prevotella (5)	99.29	0	3466967	107	71320	45.0264
G78884_Clade_A_bin	VatanenT_2016	G78884	Clade_A	Prevotella (5)	99.29	0.36	3594089	109	81541	44.9694
PNP_Main_120_megahit_Clade_A_bin	ZeeviD_2015_A	PNP_Main_120_megahit	Clade_A	Prevotella (5)	99.29	0.83	3578967	98	114436	45.1054
PNP_Main_119_megahit_Clade_A_bin	ZeeviD_2015_A	PNP_Main_119_megahit	Clade_A	Prevotella (5)	99.29	0.47	3535860	72	131303	45.0727
CA_C10009IS2149FE_t4M15_Clade_A_bin	CM_caritro	CA_C10009IS2149FE_t4M15	Clade_A	Prevotella (5)	99.29	1.6	3548299	363	16452	44.9007
G89094_Clade_A_bin	SchirmerM_2016	G89094	Clade_A	Prevotella (5)	99.29	0.95	3338656	192	34392	44.9182
WL.14.ST_Clade_A_bin	BritoIL_2016	WL.14.ST	Clade_A	Prevotella (5)	99.29	0.36	4709858	435	39545	44.1849
SZAXPI015233-19_Clade_A_bin	YuJ_2015	SZAXPI015233-19	Clade_A	Prevotella (5)	99.29	0.47	3594345	100	87515	45.0559
H1M514901_Clade_A_bin	LiJ_2017	H1M514901	Clade_A	Prevotella (5)	99.29	0	3615139	176	47473	45.0058
S278_Clade_A_bin	KarlssonFH_2013	S278	Clade_A	Prevotella (5)	99.29	0.89	3507791	139	66721	44.8858
PNP_Main_198_megahit_Clade_A_bin	ZeeviD_2015_B	PNP_Main_198_megahit	Clade_A	Prevotella (5)	99.29	1.01	3704535	192	66286	44.7266
G78897_Clade_A_bin	VatanenT_2016	G78897	Clade_A	Prevotella (5)	99.29	0.18	3359458	142	42721	45.3153
SZAXPI029559-50_Clade_A_bin	HeQ_2017	SZAXPI029559-50	Clade_A	Prevotella (5)	99.29	0	3328737	83	92104	45.2328
AS66raw_Clade_A_bin	ChengpingW_2017	AS66raw	Clade_A	Prevotella (5)	99.29	0.59	3642505	119	68220	44.9915
CON-079_bin_contigs.fa	QinJ_2012	CON-079	Clade_A	Prevotella (5)	99.29	0.36	3523343	68	89600	45.2232
HD-15_bin_contigs.fa	QinN_2014	HD-15	Clade_A	Prevotella (5)	99.29	0.47	3489840	81	95737	44.9386
HD-42_bin_contigs.fa	QinN_2014	HD-42	Clade_A	Prevotella (5)	99.29	0.12	3623769	83	94490	45.0468
SID531248_bin_contigs.fa	FengQ_2015	SID531248	Clade_A	Prevotella (5)	99.29	1.1	3864471	162	44975	44.7102
T2D-105_bin_contigs.fa	QinJ_2012	T2D-105	Clade_A	Prevotella (5)	99.29	0.47	3470535	81	68342	44.9601
V1_CD28_0_bin_contigs.fa	NielsenHB_2014	V1_CD28_0	Clade_A	Prevotella (5)	99.29	0.53	3563619	82	81824	44.7611
W2.49.ST_bin_contigs.fa	BritoIL_2016	W2.49.ST	Clade_A	Prevotella (5)	99.29	0.36	3423044	102	75377	45.1075
YSZC12003_36440_bin_contigs.fa	XieH_2016	YSZC12003_36440	Clade_A	Prevotella (5)	99.29	0.95	3247092	140	37237	45.24
GCF_000157935.1_ASM15793v1_genomic.fasta	reference_seq	NA	Clade_A	Prevotella (5)	99.29	0.71	3512473	27	442348	44.795
SRS023914_Clade_A_bin	HMP_2012	SRS023914	Clade_A	Prevotella (5)	99.28	2.31	4810828	396	28979	44.2595
MV_FEM4_t2Q15_Clade_A_bin	AsnicarF_2017	MV_FEM4_t2Q15	Clade_A	Prevotella (5)	99.27	0.36	3423926	199	31411	45.2337
P19E90_Clade_A_bin	RaymondF_2016	P19E90	Clade_A	Prevotella (5)	99.25	2.08	4471013	451	19285	44.3647
PNP_Main_348_megahit_Clade_A_bin	ZeeviD_2015_B	PNP_Main_348_megahit	Clade_A	Prevotella (5)	99.25	1.6	3741442	230	45122	44.8422
PNP_DietIntervention_54_megahit_Clade_A_bin	ZeeviD_2015_B	PNP_DietIntervention_54_megahit	Clade_A	Prevotella (5)	99.24	1.6	3773085	396	21390	44.894
PNP_Main_103_megahit_Clade_A_bin	ZeeviD_2015_A	PNP_Main_103_megahit	Clade_A	Prevotella (5)	99.24	0.83	4092758	322	27241	44.4967
CON-068_Clade_A_bin	QinJ_2012	CON-068	Clade_A	Prevotella (5)	99.24	0	3613154	123	81377	45.2312
YSZC12003_36795_Clade_A_bin	XieH_2016	YSZC12003_36795	Clade_A	Prevotella (5)	99.23	0.71	3569188	84	117739	44.8758
MM008.3_megahit_Clade_A_bin	VincentC_2016	MM008.3_megahit	Clade_A	Prevotella (5)	99.23	1.44	3282440	292	22005	45.424
CON-024_Clade_A_bin	QinJ_2012	CON-024	Clade_A	Prevotella (5)	99.22	0	3550555	161	53136	45.2497
H1M512834_Clade_A_bin	LiJ_2017	H1M512834	Clade_A	Prevotella (5)	99.22	0.79	4134707	401	23046	44.7967
MH0384_Clade_A_bin	LiJ_2014	MH0384	Clade_A	Prevotella (5)	99.22	2.43	4724255	495	18088	44.056
MH0321_bin1_bin_contigs.fa	LeChatelierE_2013	MH0321	Clade_A	Prevotella (5)	99.22	0	3355386	151	40532	45.3312
SZAXPI015223-158_Clade_A_bin	YuJ_2015	SZAXPI015223-158	Clade_A	Prevotella (5)	99.21	0.53	3360885	152	49586	45.1374
G69230_Clade_A_bin	VatanenT_2016	G69230	Clade_A	Prevotella (5)	99.21	0.36	3508733	235	31023	45.2327
G78611_Clade_A_bin	VatanenT_2016	G78611	Clade_A	Prevotella (5)	99.2	0.71	4024608	408	26549	44.6799
G88832_Clade_A_bin	SchirmerM_2016	G88832	Clade_A	Prevotella (5)	99.19	1.01	3497910	351	16184	45.2742
V1_CD30_0_Clade_A_bin	NielsenHB_2014	V1_CD30_0	Clade_A	Prevotella (5)	99.17	1.36	3650671	285	29223	45.2387
G89175_Clade_A_bin	SchirmerM_2016	G89175	Clade_A	Prevotella (5)	99.17	0.83	3527208	221	36576	45.1042
T2D-098_Clade_A_bin	QinJ_2012	T2D-098	Clade_A	Prevotella (5)	99.17	0.18	3912410	454	19968	44.5774
G89197_Clade_A_bin	SchirmerM_2016	G89197	Clade_A	Prevotella (5)	99.17	0	3316746	116	62257	45.1195
PNP_Main_781_megahit_Clade_A_bin	ZeeviD_2015_A	PNP_Main_781_megahit	Clade_A	Prevotella (5)	99.16	1.6	3419548	290	25981	45.1195
PNP_Main_104_megahit_Clade_A_bin	ZeeviD_2015_A	PNP_Main_104_megahit	Clade_A	Prevotella (5)	99.13	0.02	3602800	214	43854	44.8136
H1M513810_Clade_A_bin	LiJ_2017	H1M513810	Clade_A	Prevotella (5)	99.12	2.15	4449400	437	30939	44.397
G88840_Clade_A_bin	SchirmerM_2016	G88840	Clade_A	Prevotella (5)	99.11	0.71	3227848	198	32967	45.1783
PNP_Main_548_megahit_Clade_A_bin	ZeeviD_2015_A	PNP_Main_548_megahit	Clade_A	Prevotella (5)	99.11	2.25	3975315	319	38341	44.5509
SID587_M_Clade_A_bin	BackhedF_2015	SID587_M	Clade_A	Prevotella (5)	99.11	1.07	3924709	422	18080	44.6549
PNP_Validation_3_megahit_Clade_A_bin	ZeeviD_2015_A	PNP_Validation_3_megahit	Clade_A	Prevotella (5)	99.11	0	3530010	145	66562	45.0256
T2D-054_Clade_A_bin	QinJ_2012	T2D-054	Clade_A	Prevotella (5)	99.11	2.14	4036769	223	44527	44.9385
MH0299_Clade_A_bin	LiJ_2014	MH0299	Clade_A	Prevotella (5)	99.11	1.07	3365070	231	27314	45.2176
PNP_Main_431_megahit_Clade_A_bin	ZeeviD_2015_A	PNP_Main_431_megahit	Clade_A	Prevotella (5)	99.11	0.98	3301342	235	29241	45.2014
LD-50_Clade_A_bin	QinN_2014	LD-50	Clade_A	Prevotella (5)	99.11	0.36	4029572	156	62273	44.7843
V1.UC56-1_Clade_A_bin	LiJ_2014	V1.UC56-1	Clade_A	Prevotella (5)	99.11	0.62	3552224	202	30695	44.7903
G89001_Clade_A_bin	SchirmerM_2016	G89001	Clade_A	Prevotella (5)	99.11	0.53	3430709	214	30632	44.9959
G89174_Clade_A_bin	SchirmerM_2016	G89174	Clade_A	Prevotella (5)	99.11	0.71	3389616	240	28822	45.2722
G80425_Clade_A_bin	VatanenT_2016	G80425	Clade_A	Prevotella (5)	99.09	2.14	3865879	239	33817	44.6697
H2M514107_Clade_A_bin	LiJ_2017	H2M514107	Clade_A	Prevotella (5)	99.07	2.46	3712171	308	24815	45.1131
SZAXPI003411-6_Clade_A_bin	YuJ_2015	SZAXPI003411-6	Clade_A	Prevotella (5)	99.06	1.55	3907025	490	18754	44.7432
G88932_Clade_A_bin	SchirmerM_2016	G88932	Clade_A	Prevotella (5)	99.05	1.07	3375537	363	17115	45.1834
H3M514144_Clade_A_bin	LiJ_2017	H3M514144	Clade_A	Prevotella (5)	99.05	2.19	3774105	246	36276	44.8547
P4E7_Clade_A_bin	RaymondF_2016	P4E7	Clade_A	Prevotella (5)	99.02	0.38	3409954	213	35372	45.0192
G88875_Clade_A_bin	SchirmerM_2016	G88875	Clade_A	Prevotella (5)	98.99	0.65	3592054	413	15815	44.8889
G80361_Clade_A_bin	VatanenT_2016	G80361	Clade_A	Prevotella (5)	98.99	0.11	3294940	90	85285	45.1934
MH0137_Clade_A_bin	LeChatelierE_2013	MH0137	Clade_A	Prevotella (5)	98.99	0.12	3923339	319	26818	44.7484
PNP_Validation_29_megahit_Clade_A_bin	ZeeviD_2015_B	PNP_Validation_29_megahit	Clade_A	Prevotella (5)	98.99	0.78	3486102	244	38294	44.8623
PNP_Validation_18_megahit_Clade_A_bin	ZeeviD_2015_A	PNP_Validation_18_megahit	Clade_A	Prevotella (5)	98.99	2.14	3628041	183	40488	44.8399
G88987_Clade_A_bin	SchirmerM_2016	G88987	Clade_A	Prevotella (5)	98.97	0.82	3408415	480	13295	45.2557
YSZC12003_35564_Clade_A_bin	XieH_2016	YSZC12003_35564	Clade_A	Prevotella (5)	98.93	0.53	3658161	135	80260	44.4213
PNP_Main_765_megahit_Clade_A_bin	ZeeviD_2015_A	PNP_Main_765_megahit	Clade_A	Prevotella (5)	98.93	1.6	3768018	209	49215	44.6432
CON-005_Clade_A_bin	QinJ_2012	CON-005	Clade_A	Prevotella (5)	98.93	1.25	3947683	395	22835	44.6457
MH0164_Clade_A_bin	LeChatelierE_2013	MH0164	Clade_A	Prevotella (5)	98.93	2.73	3983597	438	19131	45.0118
MH0359_Clade_A_bin	LiJ_2014	MH0359	Clade_A	Prevotella (5)	98.93	0.71	3637396	358	29763	44.8233
MH0392_Clade_A_bin	LiJ_2014	MH0392	Clade_A	Prevotella (5)	98.93	1.9	4111397	451	22604	44.2808
PNP_Main_392_megahit_Clade_A_bin	ZeeviD_2015_A	PNP_Main_392_megahit	Clade_A	Prevotella (5)	98.93	2.37	4280365	457	20367	44.364
SID263_M_Clade_A_bin	BackhedF_2015	SID263_M	Clade_A	Prevotella (5)	98.93	0.47	3668511	268	26819	44.9132
MH0108_Clade_A_bin	LeChatelierE_2013	MH0108	Clade_A	Prevotella (5)	98.93	3.02	4611021	466	22781	44.4761
PNP_Main_17_megahit_Clade_A_bin	ZeeviD_2015_A	PNP_Main_17_megahit	Clade_A	Prevotella (5)	98.93	1.42	3774644	286	39580	44.9586
SZAXPI017468-88_Clade_A_bin	YuJ_2015	SZAXPI017468-88	Clade_A	Prevotella (5)	98.93	0.47	4123608	310	30550	44.7541
PNP_Main_491_megahit_Clade_A_bin	ZeeviD_2015_B	PNP_Main_491_megahit	Clade_A	Prevotella (5)	98.93	2	4277610	402	24043	44.2861
SID180_M_Clade_A_bin	BackhedF_2015	SID180_M	Clade_A	Prevotella (5)	98.93	0.47	3988360	314	28974	44.927
PNP_Main_760_megahit_Clade_A_bin	ZeeviD_2015_A	PNP_Main_760_megahit	Clade_A	Prevotella (5)	98.93	0.59	3684606	175	49533	44.803
H3M516105_Clade_A_bin	LiJ_2017	H3M516105	Clade_A	Prevotella (5)	98.93	0	3722563	160	55961	45.1513
CCIS07277498ST-4-0_Clade_A_bin	ZellerG_2014	CCIS07277498ST-4-0	Clade_A	Prevotella (5)	98.93	0	3386151	212	31212	45.0782
CCIS34604008ST-4-0_Clade_A_bin	ZellerG_2014	CCIS34604008ST-4-0	Clade_A	Prevotella (5)	98.93	0.19	3658357	183	38318	44.7283
MH0355_Clade_A_bin	LiJ_2014	MH0355	Clade_A	Prevotella (5)	98.93	2.37	3612038	252	29375	44.7385
V1_UC4_5_Clade_A_bin	NielsenHB_2014	V1_UC4_5	Clade_A	Prevotella (5)	98.93	0.59	3837410	229	36185	44.7887
G88983_Clade_A_bin	SchirmerM_2016	G88983	Clade_A	Prevotella (5)	98.93	0.53	3418501	311	20122	45.1467
SZAXPI003430-5_Clade_A_bin	YuJ_2015	SZAXPI003430-5	Clade_A	Prevotella (5)	98.93	0	3262778	123	48820	45.094
DOM001_Clade_A_bin	QinJ_2012	DOM001	Clade_A	Prevotella (5)	98.93	1.13	3638716	115	83754	44.6763
NLM009_Clade_A_bin	QinJ_2012	NLM009	Clade_A	Prevotella (5)	98.93	0	3217713	145	51288	45.2347
O2_UC17_0_Clade_A_bin	NielsenHB_2014	O2_UC17_0	Clade_A	Prevotella (5)	98.93	1.3	3508544	265	25111	45.0486
PNP_Main_665_megahit_Clade_A_bin	ZeeviD_2015_A	PNP_Main_665_megahit	Clade_A	Prevotella (5)	98.93	0.95	3886831	245	38535	44.7812
V1_UC41_0_Clade_A_bin	NielsenHB_2014	V1_UC41_0	Clade_A	Prevotella (5)	98.93	0.18	3677779	137	63817	45.0341
TRAVELRES67_Clade_A_bin	BengtssonPalmeJ_2015	TRAVELRES67	Clade_A	Prevotella (5)	98.93	0.59	3879407	143	68311	44.6514
AS9raw_Clade_A_bin	ChengpingW_2017	AS9raw	Clade_A	Prevotella (5)	98.93	0.12	3555715	151	49952	45.1693
PNP_Validation_47_megahit_Clade_A_bin	ZeeviD_2015_A	PNP_Validation_47_megahit	Clade_A	Prevotella (5)	98.93	0.12	3697596	230	40504	44.8816
TRAVELRES68_Clade_A_bin	BengtssonPalmeJ_2015	TRAVELRES68	Clade_A	Prevotella (5)	98.93	1.6	3948294	144	62839	44.4654
CCIS00281083ST-3-0_Clade_A_bin	ZellerG_2014	CCIS00281083ST-3-0	Clade_A	Prevotella (5)	98.93	0.49	3626844	232	33161	44.8542
AS11raw_Clade_A_bin	ChengpingW_2017	AS11raw	Clade_A	Prevotella (5)	98.93	0.89	3606697	142	60454	44.7554
SKBSTL033_Clade_A_bin	GeversD_2014	SKBSTL033	Clade_A	Prevotella (5)	98.93	0	3674929	127	66348	44.8534
G88847_Clade_A_bin	SchirmerM_2016	G88847	Clade_A	Prevotella (5)	98.93	0.95	3549665	244	25412	44.8916
MH0106_Clade_A_bin	LeChatelierE_2013	MH0106	Clade_A	Prevotella (5)	98.93	1.36	3485224	139	60778	44.886
G89265_Clade_A_bin	SchirmerM_2016	G89265	Clade_A	Prevotella (5)	98.93	0.53	3570334	235	28303	45.0839
MH0347_Clade_A_bin	LiJ_2014	MH0347	Clade_A	Prevotella (5)	98.93	0.59	3521347	197	44719	45.0741
YSZC12003_37202R1_Clade_A_bin	XieH_2016	YSZC12003_37202R1	Clade_A	Prevotella (5)	98.93	1.42	3789624	111	76981	44.6403
PRJNA231909.3105875_Clade_A_bin	KosticAD_2015	PRJNA231909.3105875	Clade_A	Prevotella (5)	98.93	0.59	3411904	104	67879	45.1565
G80501_Clade_A_bin	VatanenT_2016	G80501	Clade_A	Prevotella (5)	98.93	0	3362289	96	85428	45.2902
O2_UC60_2_Clade_A_bin	NielsenHB_2014	O2_UC60_2	Clade_A	Prevotella (5)	98.93	0.89	3597743	293	28151	45.0185
LD-58_Clade_A_bin	QinN_2014	LD-58	Clade_A	Prevotella (5)	98.93	0.36	3895937	296	27953	44.7013
NLM024_Clade_A_bin	QinJ_2012	NLM024	Clade_A	Prevotella (5)	98.93	0.12	3827622	251	50635	44.9424
HD-14_Clade_A_bin	QinN_2014	HD-14	Clade_A	Prevotella (5)	98.93	0.36	3382665	117	81854	45.2882
AS45_12_Clade_A_bin	LouisS_2016	AS45_12	Clade_A	Prevotella (5)	98.93	1.9	4432207	483	16763	44.2712
SID582_M_Clade_A_bin	BackhedF_2015	SID582_M	Clade_A	Prevotella (5)	98.93	1.25	4108261	358	27775	44.3896
PRJNA231909.3109755_Clade_A_bin	KosticAD_2015	PRJNA231909.3109755	Clade_A	Prevotella (5)	98.93	0.89	4052822	378	22897	44.6871
O2_UC1_2_Clade_A_bin	NielsenHB_2014	O2_UC1_2	Clade_A	Prevotella (5)	98.93	0.52	3600159	320	25630	44.8684
PNP_Main_578_megahit_Clade_A_bin	ZeeviD_2015_A	PNP_Main_578_megahit	Clade_A	Prevotella (5)	98.93	2	3839162	491	16161	44.862
PNP_Main_182_megahit_Clade_A_bin	ZeeviD_2015_A	PNP_Main_182_megahit	Clade_A	Prevotella (5)	98.93	1.25	3901046	348	30648	44.6436
MH0169_Clade_A_bin	LeChatelierE_2013	MH0169	Clade_A	Prevotella (5)	98.93	0.89	3687800	243	31566	44.8045
PNP_Main_631_megahit_Clade_A_bin	ZeeviD_2015_A	PNP_Main_631_megahit	Clade_A	Prevotella (5)	98.93	0.47	3534315	200	54348	45.0731
NOM009_Clade_A_bin	QinJ_2012	NOM009	Clade_A	Prevotella (5)	98.93	0.12	3520351	136	58496	45.1284
CCIS11362406ST-4-0_Clade_A_bin	ZellerG_2014	CCIS11362406ST-4-0	Clade_A	Prevotella (5)	98.93	3.2	3607853	188	40505	45.2018
SZAXPI015227-13_Clade_A_bin	YuJ_2015	SZAXPI015227-13	Clade_A	Prevotella (5)	98.93	1.42	3508093	150	56974	44.8083
SID31489_Clade_A_bin	FengQ_2015	SID31489	Clade_A	Prevotella (5)	98.93	0.66	3893586	359	21510	44.6359
LD-42_Clade_A_bin	QinN_2014	LD-42	Clade_A	Prevotella (5)	98.93	0.71	3627528	104	78376	45.1133
SRS013521_Clade_A_bin	HMP_2012	SRS013521	Clade_A	Prevotella (5)	98.93	2.14	3891667	129	95416	44.5146
PNP_Main_467_megahit_Clade_A_bin	ZeeviD_2015_A	PNP_Main_467_megahit	Clade_A	Prevotella (5)	98.93	0.36	3269296	123	79321	45.1857
AS97raw_Clade_A_bin	ChengpingW_2017	AS97raw	Clade_A	Prevotella (5)	98.93	1.66	3596019	180	47811	45.1218
AS63_24_Clade_A_bin	LouisS_2016	AS63_24	Clade_A	Prevotella (5)	98.93	1.78	3755234	192	58203	44.8171
H3M515936_Clade_A_bin	LiJ_2017	H3M515936	Clade_A	Prevotella (5)	98.93	0.36	3680554	151	54717	44.9933
AS63_0_Clade_A_bin	LouisS_2016	AS63_0	Clade_A	Prevotella (5)	98.93	1.07	3640440	246	30788	44.8306
PNP_Main_193_megahit_Clade_A_bin	ZeeviD_2015_B	PNP_Main_193_megahit	Clade_A	Prevotella (5)	98.93	0.71	3606169	192	41711	44.6765
DOM023_Clade_A_bin	QinJ_2012	DOM023	Clade_A	Prevotella (5)	98.93	0	3334325	130	57926	45.0515
CON-070_Clade_A_bin	QinJ_2012	CON-070	Clade_A	Prevotella (5)	98.93	0	3889104	121	55593	44.7898
SRS024132_Clade_A_bin	HMP_2012	SRS024132	Clade_A	Prevotella (5)	98.93	1.48	3424230	182	36947	44.8074
PNP_Main_669_megahit_Clade_A_bin	ZeeviD_2015_A	PNP_Main_669_megahit	Clade_A	Prevotella (5)	98.93	0.18	3385524	195	47470	45.1752
SZAXPI029502-105_Clade_A_bin	HeQ_2017	SZAXPI029502-105	Clade_A	Prevotella (5)	98.93	0.36	3676136	128	76098	45.1291
PNP_Main_429_megahit_Clade_A_bin	ZeeviD_2015_B	PNP_Main_429_megahit	Clade_A	Prevotella (5)	98.93	2.91	4174339	342	42194	44.4443
MH0407_Clade_A_bin	LeChatelierE_2013	MH0407	Clade_A	Prevotella (5)	98.93	0.59	3009169	162	41590	45.3278
G89024_Clade_A_bin	SchirmerM_2016	G89024	Clade_A	Prevotella (5)	98.93	0.89	3575644	239	37523	45.0061
NOM012_Clade_A_bin	QinJ_2012	NOM012	Clade_A	Prevotella (5)	98.93	1.19	3501195	132	76319	45.1033
AS26raw_Clade_A_bin	ChengpingW_2017	AS26raw	Clade_A	Prevotella (5)	98.93	0.83	3313371	111	69307	45.0509
MH0168_Clade_A_bin	LeChatelierE_2013	MH0168	Clade_A	Prevotella (5)	98.93	0.36	3124323	134	62332	45.2276
SZAXPI029466-158_Clade_A_bin	HeQ_2017	SZAXPI029466-158	Clade_A	Prevotella (5)	98.93	0.53	3596947	207	39419	45.1165
H1M613745_Clade_A_bin	LiJ_2017	H1M613745	Clade_A	Prevotella (5)	98.93	0.89	3442494	122	57733	45.4527
PNP_Validation_46_megahit_Clade_A_bin	ZeeviD_2015_A	PNP_Validation_46_megahit	Clade_A	Prevotella (5)	98.93	1.25	3674500	168	51612	44.7797
LD-59_bin_contigs.fa	QinN_2014	LD-59	Clade_A	Prevotella (5)	98.93	0	4015413	92	74343	44.6457
MH0006_bin_contigs.fa	LeChatelierE_2013	MH0006	Clade_A	Prevotella (5)	98.93	0	3500115	134	46984	45.0106
P4E0_bin_contigs.fa	RaymondF_2016	P4E0	Clade_A	Prevotella (5)	98.93	0.18	3319559	102	59762	45.0633
SRS047044_bin_contigs.fa	HMP_2012	SRS047044	Clade_A	Prevotella (5)	98.93	0	3642632	146	44659	44.9135
T2D-017_bin_contigs.fa	QinJ_2012	T2D-017	Clade_A	Prevotella (5)	98.93	0	3349447	100	61247	45.265
G89152_Clade_A_bin	SchirmerM_2016	G89152	Clade_A	Prevotella (5)	98.91	1.87	3433897	443	15029	45.2561
G88979_Clade_A_bin	SchirmerM_2016	G88979	Clade_A	Prevotella (5)	98.9	0	3663357	215	39644	44.9652
MH0065_Clade_A_bin	LeChatelierE_2013	MH0065	Clade_A	Prevotella (5)	98.89	1.84	3815417	301	24165	44.8978
PNP_Main_147_megahit_Clade_A_bin	ZeeviD_2015_A	PNP_Main_147_megahit	Clade_A	Prevotella (5)	98.89	1.75	3611559	348	23247	44.8067
G89100_Clade_A_bin	SchirmerM_2016	G89100	Clade_A	Prevotella (5)	98.88	0.92	3461805	288	24531	45.3074
PNP_Main_616_megahit_Clade_A_bin	ZeeviD_2015_A	PNP_Main_616_megahit	Clade_A	Prevotella (5)	98.87	1.62	3504453	305	20314	45.0869
CON-110_Clade_A_bin	QinJ_2012	CON-110	Clade_A	Prevotella (5)	98.87	0	3685157	183	45747	45.0093
G88781_Clade_A_bin	SchirmerM_2016	G88781	Clade_A	Prevotella (5)	98.84	0.71	3636351	444	19613	44.7978
G88792_Clade_A_bin	SchirmerM_2016	G88792	Clade_A	Prevotella (5)	98.84	0.47	3598152	259	30192	45.1366
G80396_Clade_A_bin	VatanenT_2016	G80396	Clade_A	Prevotella (5)	98.84	1.01	3341860	298	18048	45.355
G88992_Clade_A_bin	SchirmerM_2016	G88992	Clade_A	Prevotella (5)	98.84	0	3296951	223	43964	45.5492
T2D-045_Clade_A_bin	QinJ_2012	T2D-045	Clade_A	Prevotella (5)	98.81	2.52	3903528	326	28403	44.9988
MH0284_Clade_A_bin	LiJ_2014	MH0284	Clade_A	Prevotella (5)	98.81	1.1	3681577	170	63477	45.0929
G88721_Clade_A_bin	SchirmerM_2016	G88721	Clade_A	Prevotella (5)	98.81	0.36	3692391	185	43912	44.9077
G88753_Clade_A_bin	SchirmerM_2016	G88753	Clade_A	Prevotella (5)	98.81	0.53	3500624	239	30666	44.9694
PNP_Main_732_megahit_Clade_A_bin	ZeeviD_2015_A	PNP_Main_732_megahit	Clade_A	Prevotella (5)	98.8	0.71	3649248	280	34168	45.1875
G89161_Clade_A_bin	SchirmerM_2016	G89161	Clade_A	Prevotella (5)	98.78	0.59	3337961	418	14440	45.2427
PNP_Main_511_megahit_Clade_A_bin	ZeeviD_2015_A	PNP_Main_511_megahit	Clade_A	Prevotella (5)	98.77	0.89	4269555	498	19411	44.6482
G89106_Clade_A_bin	SchirmerM_2016	G89106	Clade_A	Prevotella (5)	98.76	0.44	3531368	214	28049	44.844
SID599_M_Clade_A_bin	BackhedF_2015	SID599_M	Clade_A	Prevotella (5)	98.75	0.47	3446090	257	26384	44.8281
AS115raw_Clade_A_bin	ChengpingW_2017	AS115raw	Clade_A	Prevotella (5)	98.75	0.38	3907834	358	20642	45.0046
S495_Clade_A_bin	KarlssonFH_2013	S495	Clade_A	Prevotella (5)	98.75	4.26	3627465	270	24462	44.902
PNP_Main_557_megahit_Clade_A_bin	ZeeviD_2015_B	PNP_Main_557_megahit	Clade_A	Prevotella (5)	98.75	3.2	3579826	258	27831	44.8771
PNP_Main_443_megahit_Clade_A_bin	ZeeviD_2015_A	PNP_Main_443_megahit	Clade_A	Prevotella (5)	98.75	2.49	4140672	498	36140	44.8422
G89034_Clade_A_bin	SchirmerM_2016	G89034	Clade_A	Prevotella (5)	98.75	0.24	3339872	282	19074	45.0924
HD-9_bin_contigs.fa	QinN_2014	HD-9	Clade_A	Prevotella (5)	98.75	0	3731587	152	37398	44.7879
G88995_Clade_A_bin	SchirmerM_2016	G88995	Clade_A	Prevotella (5)	98.73	1.69	3317038	434	12852	45.2622
CCIS98512455ST-4-0_Clade_A_bin	ZellerG_2014	CCIS98512455ST-4-0	Clade_A	Prevotella (5)	98.7	0.36	3519881	285	26232	45.3214
CCIS50561855ST-4-0_Clade_A_bin	ZellerG_2014	CCIS50561855ST-4-0	Clade_A	Prevotella (5)	98.7	0.53	3272733	489	10476	45.6326
AS77raw_Clade_A_bin	ChengpingW_2017	AS77raw	Clade_A	Prevotella (5)	98.67	0.71	4209995	380	29280	44.6561
G89056_Clade_A_bin	SchirmerM_2016	G89056	Clade_A	Prevotella (5)	98.6	1.79	3707536	286	33358	44.7837
FAT_012-22-42-0_Clade_A_bin	LiSS_2016	FAT_012-22-42-0	Clade_A	Prevotella (5)	98.58	0.71	3822975	274	33063	44.9392
CON-044_Clade_A_bin	QinJ_2012	CON-044	Clade_A	Prevotella (5)	98.58	0	3406033	84	71490	44.9668
V1.FI07_Clade_A_bin	LiJ_2014	V1.FI07	Clade_A	Prevotella (5)	98.58	0.71	3829525	221	38396	44.6618
AS45_6_Clade_A_bin	LouisS_2016	AS45_6	Clade_A	Prevotella (5)	98.58	1.01	4544733	377	24535	44.3075
V1.CD40-0_Clade_A_bin	LiJ_2014	V1.CD40-0	Clade_A	Prevotella (5)	98.58	0.47	4140375	358	27859	44.6807
G89026_Clade_A_bin	SchirmerM_2016	G89026	Clade_A	Prevotella (5)	98.58	0.16	3400565	406	16159	45.1786
G88858_Clade_A_bin	SchirmerM_2016	G88858	Clade_A	Prevotella (5)	98.58	1.42	3614691	372	15913	44.9905
HD-17_Clade_A_bin	QinN_2014	HD-17	Clade_A	Prevotella (5)	98.58	0	3333260	126	59149	44.7515
MH0098_Clade_A_bin	LeChatelierE_2013	MH0098	Clade_A	Prevotella (5)	98.58	1.6	3576082	181	44391	44.887
NOM020_Clade_A_bin	QinJ_2012	NOM020	Clade_A	Prevotella (5)	98.58	0.36	3772433	156	58786	44.8645
AS104raw_Clade_A_bin	ChengpingW_2017	AS104raw	Clade_A	Prevotella (5)	98.58	0.71	3933841	133	56055	44.8291
H3M516804_Clade_A_bin	LiJ_2017	H3M516804	Clade_A	Prevotella (5)	98.58	0.36	3561942	107	61536	45.0084
MH0354_Clade_A_bin	LiJ_2014	MH0354	Clade_A	Prevotella (5)	98.58	2.31	4266918	485	17280	44.6285
SZAXPI015226-14_Clade_A_bin	YuJ_2015	SZAXPI015226-14	Clade_A	Prevotella (5)	98.58	0.71	3401845	166	47085	45.0705
PNP_Main_241_megahit_Clade_A_bin	ZeeviD_2015_B	PNP_Main_241_megahit	Clade_A	Prevotella (5)	98.58	0.18	3836723	121	80537	44.6556
PNP_Main_519_megahit_Clade_A_bin	ZeeviD_2015_A	PNP_Main_519_megahit	Clade_A	Prevotella (5)	98.58	0.71	3652918	239	46822	44.7051
SZAXPI029582-100_Clade_A_bin	HeQ_2017	SZAXPI029582-100	Clade_A	Prevotella (5)	98.58	1.6	3986364	103	89984	44.6921
PNP_Main_114_megahit_Clade_A_bin	ZeeviD_2015_A	PNP_Main_114_megahit	Clade_A	Prevotella (5)	98.58	1.25	3569747	233	37434	45.0707
T2D-021_Clade_A_bin	QinJ_2012	T2D-021	Clade_A	Prevotella (5)	98.58	1.28	4065829	435	18520	44.9208
LD-86_Clade_A_bin	QinN_2014	LD-86	Clade_A	Prevotella (5)	98.58	0.74	4520541	405	27951	44.5433
PNP_Main_287_megahit_Clade_A_bin	ZeeviD_2015_A	PNP_Main_287_megahit	Clade_A	Prevotella (5)	98.54	1.17	3556037	359	18118	44.9554
G89027_Clade_A_bin	SchirmerM_2016	G89027	Clade_A	Prevotella (5)	98.53	0.75	3625324	364	22253	45.0419
G88854_Clade_A_bin	SchirmerM_2016	G88854	Clade_A	Prevotella (5)	98.52	0.72	3483137	427	12042	45.2067
PNP_Main_440_megahit_Clade_A_bin	ZeeviD_2015_A	PNP_Main_440_megahit	Clade_A	Prevotella (5)	98.49	3.5	3695601	257	37826	45.115
SZAXPI017455-21_Clade_A_bin	YuJ_2015	SZAXPI017455-21	Clade_A	Prevotella (5)	98.48	2.29	3350402	349	15664	45.2333
PNP_Main_244_megahit_Clade_A_bin	ZeeviD_2015_A	PNP_Main_244_megahit	Clade_A	Prevotella (5)	98.46	1.54	3685964	295	22963	44.8729
YSZC12003_35561_Clade_A_bin	XieH_2016	YSZC12003_35561	Clade_A	Prevotella (5)	98.46	0.78	3418580	279	23943	45.2793
CA_C10002MS2016FE_t0M15_Clade_A_bin	CM_caritro	CA_C10002MS2016FE_t0M15	Clade_A	Prevotella (5)	98.45	1.64	3486203	406	14696	45.0407
AS71raw_Clade_A_bin	ChengpingW_2017	AS71raw	Clade_A	Prevotella (5)	98.43	2.64	3832533	275	28467	45.023
nHM512828_Clade_A_bin	LiJ_2017	nHM512828	Clade_A	Prevotella (5)	98.43	0.12	3768405	228	45795	44.7733
PNP_Main_186_megahit_Clade_A_bin	ZeeviD_2015_B	PNP_Main_186_megahit	Clade_A	Prevotella (5)	98.4	1.79	3580864	352	25312	44.6017
CCIS81735969ST-20-0_Clade_A_bin	ZellerG_2014	CCIS81735969ST-20-0	Clade_A	Prevotella (5)	98.4	0.18	3582726	272	27859	44.9848
PNP_Validation_8_megahit_Clade_A_bin	ZeeviD_2015_A	PNP_Validation_8_megahit	Clade_A	Prevotella (5)	98.4	0.44	3743649	262	33213	44.8152
S584_Clade_A_bin	KarlssonFH_2013	S584	Clade_A	Prevotella (5)	98.39	3.59	3744463	453	18299	44.6636
YSZC12003_37543_bin_contigs.fa	XieH_2016	YSZC12003_37543	Clade_A	Prevotella (5)	98.39	0.47	3662655	171	40544	44.8338
G89078_Clade_A_bin	SchirmerM_2016	G89078	Clade_A	Prevotella (5)	98.37	0.68	3584169	287	24261	44.9441
G89153_Clade_A_bin	SchirmerM_2016	G89153	Clade_A	Prevotella (5)	98.35	1.3	3331872	280	23748	45.0919
CON-071_Clade_A_bin	QinJ_2012	CON-071	Clade_A	Prevotella (5)	98.32	0.27	3558406	440	15929	45.046
MV_FEM5_t3Q15_Clade_A_bin	AsnicarF_2017	MV_FEM5_t3Q15	Clade_A	Prevotella (5)	98.31	0.36	3563988	489	12121	45.0509
PRJNA231909.3117380_Clade_A_bin	KosticAD_2015	PRJNA231909.3117380	Clade_A	Prevotella (5)	98.29	0.6	3990768	360	25440	44.853
G89159_Clade_A_bin	SchirmerM_2016	G89159	Clade_A	Prevotella (5)	98.27	0.77	3592255	178	38597	44.9866
PNP_Main_26_megahit_Clade_A_bin	ZeeviD_2015_A	PNP_Main_26_megahit	Clade_A	Prevotella (5)	98.26	0.71	4082924	489	19748	44.7393
PNP_Main_529_megahit_Clade_A_bin	ZeeviD_2015_B	PNP_Main_529_megahit	Clade_A	Prevotella (5)	98.22	2.89	3869389	357	31320	45.1601
O2_UC24_2_Clade_A_bin	NielsenHB_2014	O2_UC24_2	Clade_A	Prevotella (5)	98.22	1.15	3574232	283	23932	44.7543
CCIS51667829ST-4-0_Clade_A_bin	ZellerG_2014	CCIS51667829ST-4-0	Clade_A	Prevotella (5)	98.22	0.53	3381787	146	51061	45.1127
PNP_Main_757_megahit_Clade_A_bin	ZeeviD_2015_A	PNP_Main_757_megahit	Clade_A	Prevotella (5)	98.22	0.59	3349506	145	71854	45.0539
SRS022609_Clade_A_bin	HMP_2012	SRS022609	Clade_A	Prevotella (5)	98.22	0.71	3904440	140	57387	45.1157
SRS011134_Clade_A_bin	HMP_2012	SRS011134	Clade_A	Prevotella (5)	98.22	0.71	3932215	146	63275	45.0687
W2.35.ST_Clade_A_bin	BritoIL_2016	W2.35.ST	Clade_A	Prevotella (5)	98.22	1.16	3997456	240	59038	44.7461
MMRS57569834ST-27-0-0_Clade_A_bin	VogtmannE_2016	MMRS57569834ST-27-0-0	Clade_A	Prevotella (5)	98.22	0	3288412	83	91798	44.9256
TRAVELRES10_Clade_A_bin	BengtssonPalmeJ_2015	TRAVELRES10	Clade_A	Prevotella (5)	98.22	0.12	3499113	125	65459	44.7181
PNP_Main_545_megahit_Clade_A_bin	ZeeviD_2015_A	PNP_Main_545_megahit	Clade_A	Prevotella (5)	98.22	0.47	3698315	165	52894	44.6902
HD-56_Clade_A_bin	QinN_2014	HD-56	Clade_A	Prevotella (5)	98.22	1.78	4015119	394	25145	44.7001
V1_UC12_4_Clade_A_bin	NielsenHB_2014	V1_UC12_4	Clade_A	Prevotella (5)	98.22	2.37	4367143	417	21780	44.2297
CA_C10005MS2062FE_t0M15_Clade_A_bin	CM_caritro	CA_C10005MS2062FE_t0M15	Clade_A	Prevotella (5)	98.22	0.12	3524193	184	39496	44.9265
O2_UC52_0_Clade_A_bin	NielsenHB_2014	O2_UC52_0	Clade_A	Prevotella (5)	98.22	0.65	3659208	217	37603	44.907
V1_UC26_4_Clade_A_bin	NielsenHB_2014	V1_UC26_4	Clade_A	Prevotella (5)	98.22	1.36	3609008	131	69289	44.9289
V1_UC21_4_Clade_A_bin	NielsenHB_2014	V1_UC21_4	Clade_A	Prevotella (5)	98.22	1.01	3550797	112	71044	45.0447
PNP_Main_55_megahit_Clade_A_bin	ZeeviD_2015_A	PNP_Main_55_megahit	Clade_A	Prevotella (5)	98.22	0.89	3610790	183	45232	44.6616
SZAXPI029597-158_Clade_A_bin	HeQ_2017	SZAXPI029597-158	Clade_A	Prevotella (5)	98.22	0.36	3734633	112	78196	44.8586
CON-063_Clade_A_bin	QinJ_2012	CON-063	Clade_A	Prevotella (5)	98.22	0.89	3759075	103	125139	44.8297
G88794_Clade_A_bin	SchirmerM_2016	G88794	Clade_A	Prevotella (5)	98.22	0.36	3718488	459	18910	44.9681
G88913_Clade_A_bin	SchirmerM_2016	G88913	Clade_A	Prevotella (5)	98.22	0.73	3704517	391	20968	45.2966
PNP_Main_274_megahit_Clade_A_bin	ZeeviD_2015_B	PNP_Main_274_megahit	Clade_A	Prevotella (5)	98.22	2.28	3666996	270	55881	44.9346
MMRS72802364ST-27-0-0_Clade_A_bin	VogtmannE_2016	MMRS72802364ST-27-0-0	Clade_A	Prevotella (5)	98.22	0	3449317	113	69306	44.9102
LD-80_Clade_A_bin	QinN_2014	LD-80	Clade_A	Prevotella (5)	98.22	0.67	3593120	83	105185	45.083
CCMD19497912ST-21-0_Clade_A_bin	ZellerG_2014	CCMD19497912ST-21-0	Clade_A	Prevotella (5)	98.22	2.12	3671186	241	54126	44.7264
MH0332_Clade_A_bin	LiJ_2014	MH0332	Clade_A	Prevotella (5)	98.22	0.95	3425510	139	62475	44.8202
G88884_Clade_A_bin	SchirmerM_2016	G88884	Clade_A	Prevotella (5)	98.21	2.02	3782411	295	32903	44.8884
W1.11.ST_Clade_A_bin	BritoIL_2016	W1.11.ST	Clade_A	Prevotella (5)	98.19	0.53	3377020	283	26701	45.1102
T2D-096_Clade_A_bin	QinJ_2012	T2D-096	Clade_A	Prevotella (5)	98.18	0.36	3611997	229	38746	44.8564
V1.UC39-4_Clade_A_bin	LiJ_2014	V1.UC39-4	Clade_A	Prevotella (5)	98.16	0.18	3368929	190	42448	45.2288
YSZC12003_37349_Clade_A_bin	XieH_2016	YSZC12003_37349	Clade_A	Prevotella (5)	98.16	0.98	3590360	187	46742	44.9887
YSZC12003_37308R1_Clade_A_bin	XieH_2016	YSZC12003_37308R1	Clade_A	Prevotella (5)	98.15	1.25	4128781	480	15318	44.4752
TRAVELRES29_Clade_A_bin	BengtssonPalmeJ_2015	TRAVELRES29	Clade_A	Prevotella (5)	98.14	1.33	3548964	412	22231	44.7844
PNP_Main_164_megahit_Clade_A_bin	ZeeviD_2015_A	PNP_Main_164_megahit	Clade_A	Prevotella (5)	98.13	2.04	3633299	315	27521	44.9212
AS96raw_Clade_A_bin	ChengpingW_2017	AS96raw	Clade_A	Prevotella (5)	98.13	4.09	4299029	281	34025	44.4454
G89030_Clade_A_bin	SchirmerM_2016	G89030	Clade_A	Prevotella (5)	98.13	1.72	3788883	417	22146	45.0021
MH0260_Clade_A_bin	LiJ_2014	MH0260	Clade_A	Prevotella (5)	98.1	0.71	4001933	381	19220	44.9118
NLM008_Clade_A_bin	QinJ_2012	NLM008	Clade_A	Prevotella (5)	98.1	0.8	3881541	182	49022	44.9011
G88769_Clade_A_bin	SchirmerM_2016	G88769	Clade_A	Prevotella (5)	98.1	2.05	3563552	464	14999	44.7915
G88704_Clade_A_bin	SchirmerM_2016	G88704	Clade_A	Prevotella (5)	98.1	0.59	3240149	499	9560	45.4143
G88923_Clade_A_bin	SchirmerM_2016	G88923	Clade_A	Prevotella (5)	98.08	0.6	3441240	279	20650	45.0486
O2.UC1-1_Clade_A_bin	LiJ_2014	O2.UC1-1	Clade_A	Prevotella (5)	98.08	1.07	3658725	282	29083	44.8902
PNP_Main_459_megahit_Clade_A_bin	ZeeviD_2015_A	PNP_Main_459_megahit	Clade_A	Prevotella (5)	98.07	1.3	4010016	328	30622	44.8199
G69154_Clade_A_bin	VatanenT_2016	G69154	Clade_A	Prevotella (5)	98.04	0.71	3260768	287	21416	45.0569
SKBSTL034_Clade_A_bin	GeversD_2014	SKBSTL034	Clade_A	Prevotella (5)	98.04	0.95	3966567	458	16143	44.5641
PNP_Main_770_megahit_Clade_A_bin	ZeeviD_2015_A	PNP_Main_770_megahit	Clade_A	Prevotella (5)	98.04	0.4	3770395	220	43089	44.8567
DLF010_Clade_A_bin	QinJ_2012	DLF010	Clade_A	Prevotella (5)	98.04	1.45	3563028	369	16898	45.1362
FAT_017-22-84-0_Clade_A_bin	LiSS_2016	FAT_017-22-84-0	Clade_A	Prevotella (5)	98.03	2.42	3547619	244	42312	44.9639
G89198_Clade_A_bin	SchirmerM_2016	G89198	Clade_A	Prevotella (5)	98.01	0.75	3624390	322	21191	45.0231
MMRS54316675ST-27-0-0_Clade_A_bin	VogtmannE_2016	MMRS54316675ST-27-0-0	Clade_A	Prevotella (5)	98	0.89	4382891	433	19703	44.2516
V1_CD34_0_Clade_A_bin	NielsenHB_2014	V1_CD34_0	Clade_A	Prevotella (5)	97.98	4.12	3863572	208	66017	44.8369
FAT_017-22-14-0_Clade_A_bin	LiSS_2016	FAT_017-22-14-0	Clade_A	Prevotella (5)	97.96	2.98	3582289	154	98029	44.9149
TRAVELRES7_Clade_A_bin	BengtssonPalmeJ_2015	TRAVELRES7	Clade_A	Prevotella (5)	97.95	1.66	3785961	403	30462	44.8033
PNP_Main_683_megahit_Clade_A_bin	ZeeviD_2015_A	PNP_Main_683_megahit	Clade_A	Prevotella (5)	97.93	2.34	3698924	499	18477	44.8723
PNP_Main_449_megahit_Clade_A_bin	ZeeviD_2015_A	PNP_Main_449_megahit	Clade_A	Prevotella (5)	97.92	1.43	3856996	262	30319	44.6443
G89259_Clade_A_bin	SchirmerM_2016	G89259	Clade_A	Prevotella (5)	97.86	0.53	3641538	193	43919	44.8182
V1_UC25_0_Clade_A_bin	NielsenHB_2014	V1_UC25_0	Clade_A	Prevotella (5)	97.86	0.95	3559292	167	43554	44.9827
AS132raw_Clade_A_bin	ChengpingW_2017	AS132raw	Clade_A	Prevotella (5)	97.86	0	3519938	108	84905	45.1006
O2_UC34_0_bin_contigs.fa	NielsenHB_2014	O2_UC34_0	Clade_A	Prevotella (5)	97.86	0.36	3299414	111	54276	44.9777
SRS049712_bin_contigs.fa	HMP_2012	SRS049712	Clade_A	Prevotella (5)	97.84	0.36	3712762	114	56064	44.8123
T2D-033_Clade_A_bin	QinJ_2012	T2D-033	Clade_A	Prevotella (5)	97.83	1.98	3942817	411	20054	44.613
PNP_Main_613_megahit_Clade_A_bin	ZeeviD_2015_A	PNP_Main_613_megahit	Clade_A	Prevotella (5)	97.82	2.73	3960336	475	18741	44.7924
T2D-036_Clade_A_bin	QinJ_2012	T2D-036	Clade_A	Prevotella (5)	97.82	0.47	3962694	186	42801	45.0539
G69226_Clade_A_bin	VatanenT_2016	G69226	Clade_A	Prevotella (5)	97.78	0	3433763	233	28862	45.1118
YSZC12003_35550_Clade_A_bin	XieH_2016	YSZC12003_35550	Clade_A	Prevotella (5)	97.78	2.14	3907621	308	32319	44.9535
PNP_Main_530_megahit_Clade_A_bin	ZeeviD_2015_A	PNP_Main_530_megahit	Clade_A	Prevotella (5)	97.75	1.26	3981580	247	40634	44.3464
MH0187_Clade_A_bin	LeChatelierE_2013	MH0187	Clade_A	Prevotella (5)	97.75	0.36	3511861	128	71024	45.1984
PNP_Main_393_megahit_Clade_A_bin	ZeeviD_2015_A	PNP_Main_393_megahit	Clade_A	Prevotella (5)	97.75	1.47	3884372	306	37168	44.7476
LD-27_Clade_A_bin	QinN_2014	LD-27	Clade_A	Prevotella (5)	97.75	4.23	3443567	498	12226	45.0535
V1.CD44-0_Clade_A_bin	LiJ_2014	V1.CD44-0	Clade_A	Prevotella (5)	97.7	0.37	3696587	223	44091	44.8206
G89097_Clade_A_bin	SchirmerM_2016	G89097	Clade_A	Prevotella (5)	97.7	2.26	3496597	389	16531	45.0854
SID530600_Clade_A_bin	FengQ_2015	SID530600	Clade_A	Prevotella (5)	97.69	0.83	3587271	343	33227	45.2783
WL.45.ST_Clade_A_bin	BritoIL_2016	WL.45.ST	Clade_A	Prevotella (5)	97.69	2.02	4456756	406	29902	44.5426
SID7_M_Clade_A_bin	BackhedF_2015	SID7_M	Clade_A	Prevotella (5)	97.65	2.4	3402673	443	12418	45.0338
G80365_Clade_A_bin	VatanenT_2016	G80365	Clade_A	Prevotella (5)	97.64	2.11	3889968	492	19534	44.8803
SRR3993064_Clade_A_bin	LiuW_2016	SRR3993064	Clade_A	Prevotella (5)	97.62	2	3617723	460	14363	45.3397
PNP_DietIntervention_15_megahit_Clade_A_bin	ZeeviD_2015_B	PNP_DietIntervention_15_megahit	Clade_A	Prevotella (5)	97.57	1.36	3328706	499	11763	45.1888
SRS078176_Clade_A_bin	HMP_2012	SRS078176	Clade_A	Prevotella (5)	97.57	2.37	3749158	178	62132	44.6193
PNP_Main_258_megahit_Clade_A_bin	ZeeviD_2015_A	PNP_Main_258_megahit	Clade_A	Prevotella (5)	97.55	3.36	3791903	407	17901	44.8701
SRR3993041_Clade_A_bin	LiuW_2016	SRR3993041	Clade_A	Prevotella (5)	97.52	1.07	4004791	344	37542	44.7648
V1_CD2_0_Clade_A_bin	NielsenHB_2014	V1_CD2_0	Clade_A	Prevotella (5)	97.51	1.07	3689229	183	44979	44.8265
CCIS63468405ST-4-0_Clade_A_bin	ZellerG_2014	CCIS63468405ST-4-0	Clade_A	Prevotella (5)	97.51	1.25	4168147	322	29218	44.8709
MMRS65742083ST-27-0-0_Clade_A_bin	VogtmannE_2016	MMRS65742083ST-27-0-0	Clade_A	Prevotella (5)	97.51	0.53	3996867	361	33769	44.9916
V1.CD45-0_Clade_A_bin	LiJ_2014	V1.CD45-0	Clade_A	Prevotella (5)	97.51	0.71	3450661	151	54260	45.1797
S563_Clade_A_bin	KarlssonFH_2013	S563	Clade_A	Prevotella (5)	97.51	0.36	3422723	221	31906	45.0228
TRAVELRES31_Clade_A_bin	BengtssonPalmeJ_2015	TRAVELRES31	Clade_A	Prevotella (5)	97.5	0.76	3621051	348	30659	44.8872
G88850_Clade_A_bin	SchirmerM_2016	G88850	Clade_A	Prevotella (5)	97.49	1.27	3641881	286	23331	45.0507
SRS023526_Clade_A_bin	HMP_2012	SRS023526	Clade_A	Prevotella (5)	97.42	0.36	3695164	170	55264	44.9264
O2_UC50_0_Clade_A_bin	NielsenHB_2014	O2_UC50_0	Clade_A	Prevotella (5)	97.4	0.89	3453789	379	16954	45.0179
MH0049_Clade_A_bin	LeChatelierE_2013	MH0049	Clade_A	Prevotella (5)	97.37	0.95	3644867	296	23638	44.8963
T2D-104_Clade_A_bin	QinJ_2012	T2D-104	Clade_A	Prevotella (5)	97.37	1.41	4048881	301	41016	44.6971
MH0192_Clade_A_bin	LiJ_2014	MH0192	Clade_A	Prevotella (5)	97.37	0.71	3332045	109	57667	44.8698
MH0288_Clade_A_bin	LeChatelierE_2013	MH0288	Clade_A	Prevotella (5)	97.36	3.24	3609417	469	14049	45.0372
G88872_Clade_A_bin	SchirmerM_2016	G88872	Clade_A	Prevotella (5)	97.36	0.66	3312604	331	21451	45.1218
NOM001_Clade_A_bin	QinJ_2012	NOM001	Clade_A	Prevotella (5)	97.33	0.18	3451728	161	60123	45.3013
SRR3993020_Clade_A_bin	LiuW_2016	SRR3993020	Clade_A	Prevotella (5)	97.33	0.71	3680393	190	35150	44.9929
G89088_Clade_A_bin	SchirmerM_2016	G89088	Clade_A	Prevotella (5)	97.2	1.1	3707328	465	13610	44.8755
G89163_Clade_A_bin	SchirmerM_2016	G89163	Clade_A	Prevotella (5)	97.18	0.97	3672740	337	22971	45.0696
MH0307_Clade_A_bin	LeChatelierE_2013	MH0307	Clade_A	Prevotella (5)	97.15	1.19	4216364	418	19947	44.5348
V1_UC48_0_Clade_A_bin	NielsenHB_2014	V1_UC48_0	Clade_A	Prevotella (5)	97.15	2.02	3521318	376	16793	44.7646
MH0195_bin_contigs.fa	LeChatelierE_2013	MH0195	Clade_A	Prevotella (5)	97.15	0.12	3412628	106	56265	45.0355
PNP_Main_10_megahit_Clade_A_bin	ZeeviD_2015_A	PNP_Main_10_megahit	Clade_A	Prevotella (5)	97.13	3.03	3659864	417	20169	44.8039
MH0437_Clade_A_bin	LeChatelierE_2013	MH0437	Clade_A	Prevotella (5)	97.11	2.7	3428889	147	44184	44.8935
LD-13_Clade_A_bin	QinN_2014	LD-13	Clade_A	Prevotella (5)	97.08	0.9	3905078	209	43887	44.646
V1.CD44-4_Clade_A_bin	LiJ_2014	V1.CD44-4	Clade_A	Prevotella (5)	97.08	0	3592594	165	54795	44.8276
G89162_Clade_A_bin	SchirmerM_2016	G89162	Clade_A	Prevotella (5)	97.03	1.11	3460988	349	24715	45.1486
LD-Run2-35_Clade_A_bin	LawrenceA_2015	LD-Run2-35	Clade_A	Prevotella (5)	97.01	0.76	3480291	365	16093	45.1575
SID31188_Clade_A_bin	FengQ_2015	SID31188	Clade_A	Prevotella (5)	96.98	2.92	3446973	389	17206	45.1295
PNP_Main_223_megahit_Clade_A_bin	ZeeviD_2015_A	PNP_Main_223_megahit	Clade_A	Prevotella (5)	96.98	0.89	3787926	329	27276	44.6556
T2D-082_Clade_A_bin	QinJ_2012	T2D-082	Clade_A	Prevotella (5)	96.98	0.71	3485561	342	19137	44.9625
TRAVELRES30_Clade_A_bin	BengtssonPalmeJ_2015	TRAVELRES30	Clade_A	Prevotella (5)	96.94	4.09	3997215	333	33718	44.6722
PNP_Validation_96_megahit_Clade_A_bin	ZeeviD_2015_B	PNP_Validation_96_megahit	Clade_A	Prevotella (5)	96.92	0.82	3541914	328	21693	45.0593
MH0026_Clade_A_bin	LeChatelierE_2013	MH0026	Clade_A	Prevotella (5)	96.91	0.8	3351955	174	40807	45.0341
G78571_Clade_A_bin	VatanenT_2016	G78571	Clade_A	Prevotella (5)	96.89	2.97	3602695	449	13792	45.1095
W3.16.ST_Clade_A_bin	BritoIL_2016	W3.16.ST	Clade_A	Prevotella (5)	96.89	3.98	4272439	329	40721	44.5205
CON-066_Clade_A_bin	QinJ_2012	CON-066	Clade_A	Prevotella (5)	96.8	0.71	3450059	133	52619	44.9101
DLF003_Clade_A_bin	QinJ_2012	DLF003	Clade_A	Prevotella (5)	96.69	2.32	3628417	278	28000	44.6952
TRAVELRES18_Clade_A_bin	BengtssonPalmeJ_2015	TRAVELRES18	Clade_A	Prevotella (5)	96.57	1.66	3732903	387	20268	44.8386
MH0390_Clade_A_bin	LiJ_2014	MH0390	Clade_A	Prevotella (5)	96.56	0.89	3370486	337	17569	45.1007
PNP_Main_580_megahit_Clade_A_bin	ZeeviD_2015_B	PNP_Main_580_megahit	Clade_A	Prevotella (5)	96.52	0.35	3466497	339	25065	45.2764
G89063_Clade_A_bin	SchirmerM_2016	G89063	Clade_A	Prevotella (5)	96.52	0.7	3429666	296	19243	45.0273
SZAXPI029498-99_Clade_A_bin	HeQ_2017	SZAXPI029498-99	Clade_A	Prevotella (5)	96.51	0.36	3824757	363	21989	44.8263
PNP_Main_679_megahit_Clade_A_bin	ZeeviD_2015_A	PNP_Main_679_megahit	Clade_A	Prevotella (5)	96.49	3.5	3500886	490	15652	44.9953
G88839_Clade_A_bin	SchirmerM_2016	G88839	Clade_A	Prevotella (5)	96.44	1.35	3513957	460	12819	45.3619
G88982_Clade_A_bin	SchirmerM_2016	G88982	Clade_A	Prevotella (5)	96.35	3.78	3622429	324	23650	45.0125
MH0339_Clade_A_bin	LiJ_2014	MH0339	Clade_A	Prevotella (5)	96.33	1.84	3344184	412	12909	45.2213
G89272_Clade_A_bin	SchirmerM_2016	G89272	Clade_A	Prevotella (5)	96.33	1.29	4216672	482	18338	44.7117
CCIS21278152ST-4-0_Clade_A_bin	ZellerG_2014	CCIS21278152ST-4-0	Clade_A	Prevotella (5)	96.29	1.6	3709185	416	19213	44.9587
CON-003_Clade_A_bin	QinJ_2012	CON-003	Clade_A	Prevotella (5)	96.18	0.36	3716410	168	52218	44.7458
WL.33.ST_bin_contigs.fa	BritoIL_2016	WL.33.ST	Clade_A	Prevotella (5)	96.14	0.93	3519356	173	41752	45.084
PNP_Main_170_megahit_Clade_A_bin	ZeeviD_2015_A	PNP_Main_170_megahit	Clade_A	Prevotella (5)	96.1	4.03	3729339	441	22450	44.7855
MH0436_bin_contigs.fa	LeChatelierE_2013	MH0436	Clade_A	Prevotella (5)	96.01	0.12	3592974	250	22544	44.6696
PNP_Main_151_megahit_Clade_A_bin	ZeeviD_2015_B	PNP_Main_151_megahit	Clade_A	Prevotella (5)	95.98	2	3902293	469	19961	44.8701
MH0120_Clade_A_bin	LeChatelierE_2013	MH0120	Clade_A	Prevotella (5)	95.98	1.55	3705083	417	16805	44.9905
YSZC12003_37461_Clade_A_bin	XieH_2016	YSZC12003_37461	Clade_A	Prevotella (5)	95.85	1.86	3742553	328	22248	44.605
MH0200_Clade_A_bin	LeChatelierE_2013	MH0200	Clade_A	Prevotella (5)	95.84	3.91	3611583	483	15162	45.063
SRR3993013_Clade_A_bin	LiuW_2016	SRR3993013	Clade_A	Prevotella (5)	95.81	3.29	3764996	495	14518	44.86
G88877_Clade_A_bin	SchirmerM_2016	G88877	Clade_A	Prevotella (5)	95.8	0.31	3582166	371	21193	44.9332
SZAXPI015231-17_bin_contigs.fa	YuJ_2015	SZAXPI015231-17	Clade_A	Prevotella (5)	95.79	0	3419257	196	33701	44.8232
W2.56.ST_Clade_A_bin	BritoIL_2016	W2.56.ST	Clade_A	Prevotella (5)	95.57	2.25	3635559	236	43441	44.9318
NOM017_Clade_A_bin	QinJ_2012	NOM017	Clade_A	Prevotella (5)	95.53	0.36	3732465	400	20369	44.5253
H3M515101_Clade_A_bin	LiJ_2017	H3M515101	Clade_A	Prevotella (5)	95.36	1.7	3573687	285	24765	45.1991
SZAXPI017458-25_Clade_A_bin	YuJ_2015	SZAXPI017458-25	Clade_A	Prevotella (5)	95.04	0.18	3055764	152	45276	45.0856
HD-62_Clade_A_bin	QinN_2014	HD-62	Clade_A	Prevotella (5)	95.02	1.96	4486724	347	41187	44.1975
MH0119_bin_contigs.fa	LeChatelierE_2013	MH0119	Clade_A	Prevotella (5)	95.02	0	2983717	130	39473	45.4391
MH0414_bin_contigs.fa	LeChatelierE_2013	MH0414	Clade_A	Prevotella (5)	94.66	0.53	3385884	261	19112	44.8908
MMRS54246132ST-27-0-0_bin_contigs.fa	VogtmannE_2016	MMRS54246132ST-27-0-0	Clade_A	Prevotella (5)	91.64	0	3074844	296	14047	45.8189
PNP_Main_506_megahit_Clade_B_bin	ZeeviD_2015_B	PNP_Main_506_megahit	Clade_B	Prevotella (5)	98.58	0	2983231	157	40049	46.5002
PNP_Main_453_megahit_Clade_B_bin	ZeeviD_2015_A	PNP_Main_453_megahit	Clade_B	Prevotella (5)	98.58	0	3260966	82	85884	46.151
PNP_Main_737_megahit_Clade_B_bin	ZeeviD_2015_B	PNP_Main_737_megahit	Clade_B	Prevotella (5)	98.58	0.91	2923542	310	16290	46.2966
MH0167_bin_contigs.fa	LeChatelierE_2013	MH0167	Clade_B	Prevotella (5)	98.58	0.27	3299480	136	38533	45.7925
MH0423_bin_contigs.fa	LeChatelierE_2013	MH0423	Clade_B	Prevotella (5)	98.58	1.22	3506252	85	68211	45.9349
NLM002_bin_contigs.fa	QinJ_2012	NLM002	Clade_B	Prevotella (5)	98.58	0.89	3381873	108	44669	45.9154
T2D-053_bin_contigs.fa	QinJ_2012	T2D-053	Clade_B	Prevotella (5)	98.58	0.36	3370131	88	56087	45.8948
iAQ1173_10E_S64scaffolds_1000.fasta	This_study	NA	Clade_B	Prevotella (5)	98.58	0	3140342	98	68059	45.8389
W2.6.ST_Clade_B_bin	BritoIL_2016	W2.6.ST	Clade_B	Prevotella (5)	98.42	0.53	3024547	113	63375	46.218
PNP_Validation_73_megahit_Clade_B_bin	ZeeviD_2015_B	PNP_Validation_73_megahit	Clade_B	Prevotella (5)	98.4	0	3074778	168	37203	46.359
PNP_Main_726_megahit_Clade_B_bin	ZeeviD_2015_B	PNP_Main_726_megahit	Clade_B	Prevotella (5)	98.22	1.19	3105993	214	28875	46.2647
NLF006_Clade_B_bin	QinJ_2012	NLF006	Clade_B	Prevotella (5)	98.22	0	3099239	130	57629	46.3376
DLM006_Clade_B_bin	QinJ_2012	DLM006	Clade_B	Prevotella (5)	98.22	0.21	3217599	152	41723	46.2537
MH0055_Clade_B_bin	LeChatelierE_2013	MH0055	Clade_B	Prevotella (5)	98.22	0	3131912	170	34033	46.2374
DLM006-IE_Clade_B_bin	LiJ_2014	DLM006-IE	Clade_B	Prevotella (5)	98.22	0.09	3221580	135	51584	46.1967
PNP_Main_237_megahit_Clade_B_bin	ZeeviD_2015_B	PNP_Main_237_megahit	Clade_B	Prevotella (5)	98.22	0.65	3265392	124	55700	46.0484
PNP_Main_462_megahit_Clade_B_bin	ZeeviD_2015_A	PNP_Main_462_megahit	Clade_B	Prevotella (5)	98.22	0	3120662	159	46763	46.1249
G88749_Clade_B_bin	SchirmerM_2016	G88749	Clade_B	Prevotella (5)	98.22	0.47	3004180	161	32300	46.4498
G89164_Clade_B_bin	SchirmerM_2016	G89164	Clade_B	Prevotella (5)	97.99	0.19	3010789	281	19475	46.3854
SRR3993041_Clade_B_bin	LiuW_2016	SRR3993041	Clade_B	Prevotella (5)	97.95	0.26	3098367	198	36167	46.1652
M2.36.ST_Clade_B_bin	BritoIL_2016	M2.36.ST	Clade_B	Prevotella (5)	97.91	0.43	3357331	271	35527	45.8576
SRR3993042_Clade_B_bin	LiuW_2016	SRR3993042	Clade_B	Prevotella (5)	97.9	2.37	3134832	219	34132	46.1998
PNP_Main_418_megahit_Clade_B_bin	ZeeviD_2015_A	PNP_Main_418_megahit	Clade_B	Prevotella (5)	97.86	0.47	2988445	135	55943	46.4787
PNP_Main_107_megahit_Clade_B_bin	ZeeviD_2015_A	PNP_Main_107_megahit	Clade_B	Prevotella (5)	97.86	0.72	3175647	169	39149	46.0848
PNP_Main_238_megahit_Clade_B_bin	ZeeviD_2015_B	PNP_Main_238_megahit	Clade_B	Prevotella (5)	97.86	0	2917442	172	32003	46.5277
SID590_M_Clade_B_bin	BackhedF_2015	SID590_M	Clade_B	Prevotella (5)	97.86	0.09	3168367	231	29495	46.3177
MH0191_bin_contigs.fa	LeChatelierE_2013	MH0191	Clade_B	Prevotella (5)	97.86	0.53	3039479	142	30572	46.1648
CON-110_Clade_B_bin	QinJ_2012	CON-110	Clade_B	Prevotella (5)	97.84	0.71	3191165	122	62861	46.2356
PNP_Main_751_megahit_Clade_B_bin	ZeeviD_2015_A	PNP_Main_751_megahit	Clade_B	Prevotella (5)	97.83	0.72	3075681	270	22653	46.3959
CON-024_Clade_B_bin	QinJ_2012	CON-024	Clade_B	Prevotella (5)	97.79	0.98	3113471	98	73586	46.0871
PNP_Main_164_megahit_Clade_B_bin	ZeeviD_2015_A	PNP_Main_164_megahit	Clade_B	Prevotella (5)	97.75	0.55	3117114	265	30637	46.1811
PNP_Main_609_megahit_Clade_B_bin	ZeeviD_2015_A	PNP_Main_609_megahit	Clade_B	Prevotella (5)	97.72	1.61	3074481	237	24444	46.2972
W1.6.ST_Clade_B_bin	BritoIL_2016	W1.6.ST	Clade_B	Prevotella (5)	97.72	0.02	3135283	107	85022	46.2123
PNP_Main_293_megahit_Clade_B_bin	ZeeviD_2015_A	PNP_Main_293_megahit	Clade_B	Prevotella (5)	97.71	0.91	3118879	331	24116	46.2829
PNP_Main_544_megahit_Clade_B_bin	ZeeviD_2015_A	PNP_Main_544_megahit	Clade_B	Prevotella (5)	97.71	0.36	3170157	153	47628	46.022
SID39_M_Clade_B_bin	BackhedF_2015	SID39_M	Clade_B	Prevotella (5)	97.69	0.71	2891362	179	29417	46.5853
HV-10_Clade_B_bin	QinN_2014	HV-10	Clade_B	Prevotella (5)	97.68	0.83	3052720	370	13107	46.4165
CCIS53043478ST-4-0_Clade_B_bin	ZellerG_2014	CCIS53043478ST-4-0	Clade_B	Prevotella (5)	97.68	1.83	2971821	233	25899	46.3803
PNP_Main_227_megahit_Clade_B_bin	ZeeviD_2015_A	PNP_Main_227_megahit	Clade_B	Prevotella (5)	97.67	0.62	2928151	201	30787	46.4603
PNP_Main_113_megahit_Clade_B_bin	ZeeviD_2015_A	PNP_Main_113_megahit	Clade_B	Prevotella (5)	97.65	0.04	3065052	179	46002	46.4216
MH0009_Clade_B_bin	LeChatelierE_2013	MH0009	Clade_B	Prevotella (5)	97.64	0.65	3140604	299	19926	46.3375
W2.7.ST_Clade_B_bin	BritoIL_2016	W2.7.ST	Clade_B	Prevotella (5)	97.63	0	3099840	159	46314	46.233
PNP_Main_468_megahit_Clade_B_bin	ZeeviD_2015_A	PNP_Main_468_megahit	Clade_B	Prevotella (5)	97.6	0.91	3074753	198	31888	46.2912
PNP_Main_379_megahit_Clade_B_bin	ZeeviD_2015_B	PNP_Main_379_megahit	Clade_B	Prevotella (5)	97.6	1.81	3044890	187	32058	46.1748
MH0428_Clade_B_bin	LeChatelierE_2013	MH0428	Clade_B	Prevotella (5)	97.59	0.36	3060761	220	26245	46.5056
PNP_Main_559_megahit_Clade_B_bin	ZeeviD_2015_A	PNP_Main_559_megahit	Clade_B	Prevotella (5)	97.57	0.67	3193075	268	31489	46.0564
H1F413846_Clade_B_bin	LiJ_2017	H1F413846	Clade_B	Prevotella (5)	97.57	1.66	3237705	235	30319	46.3482
G88842_Clade_B_bin	SchirmerM_2016	G88842	Clade_B	Prevotella (5)	97.53	0	2812602	270	18713	46.6151
PNP_Main_589_megahit_Clade_B_bin	ZeeviD_2015_B	PNP_Main_589_megahit	Clade_B	Prevotella (5)	97.51	1.78	3036385	221	23914	46.4164
P3E7_Clade_B_bin	RaymondF_2016	P3E7	Clade_B	Prevotella (5)	97.51	0	3379467	168	37279	46.2484
PNP_Main_647_megahit_Clade_B_bin	ZeeviD_2015_A	PNP_Main_647_megahit	Clade_B	Prevotella (5)	97.51	0.59	2847797	207	27224	46.6759
LD-Run1-06_Clade_B_bin	LawrenceA_2015	LD-Run1-06	Clade_B	Prevotella (5)	97.5	1.33	2965987	246	25200	46.3964
PNP_Main_224_megahit_Clade_B_bin	ZeeviD_2015_A	PNP_Main_224_megahit	Clade_B	Prevotella (5)	97.49	0.13	3104133	196	39152	46.0668
PNP_Main_741_megahit_Clade_B_bin	ZeeviD_2015_A	PNP_Main_741_megahit	Clade_B	Prevotella (5)	97.43	0.6	2998439	218	32151	46.266
MH0049_Clade_B_bin	LeChatelierE_2013	MH0049	Clade_B	Prevotella (5)	97.41	0.57	3169243	237	21125	46.1223
PNP_Main_530_megahit_Clade_B_bin	ZeeviD_2015_A	PNP_Main_530_megahit	Clade_B	Prevotella (5)	97.39	0.72	3080836	170	39622	46.3849
PNP_Main_513_megahit_Clade_B_bin	ZeeviD_2015_A	PNP_Main_513_megahit	Clade_B	Prevotella (5)	97.37	1.1	3054000	198	30878	46.397
PNP_Main_459_megahit_Clade_B_bin	ZeeviD_2015_A	PNP_Main_459_megahit	Clade_B	Prevotella (5)	97.35	0	3061522	178	37174	46.2418
MH0321_bin2_bin_contigs.fa	LeChatelierE_2013	MH0321	Clade_B	Prevotella (5)	97.34	0.36	3273977	114	64347	45.8799
PNP_Main_348_megahit_Clade_B_bin	ZeeviD_2015_B	PNP_Main_348_megahit	Clade_B	Prevotella (5)	97.33	0	3036345	183	33663	46.4592
PNP_Main_313_megahit_Clade_B_bin	ZeeviD_2015_A	PNP_Main_313_megahit	Clade_B	Prevotella (5)	97.31	0.77	3225767	237	38044	46.1884
PNP_Main_532_megahit_Clade_B_bin	ZeeviD_2015_A	PNP_Main_532_megahit	Clade_B	Prevotella (5)	97.27	0.71	3135039	167	48568	46.3111
PNP_Validation_62_megahit_Clade_B_bin	ZeeviD_2015_A	PNP_Validation_62_megahit	Clade_B	Prevotella (5)	97.24	0.04	3049059	243	33046	46.2128
PNP_Main_311_megahit_Clade_B_bin	ZeeviD_2015_A	PNP_Main_311_megahit	Clade_B	Prevotella (5)	97.22	0.58	2998320	319	22578	46.3539
MH0220_Clade_B_bin	LeChatelierE_2013	MH0220	Clade_B	Prevotella (5)	97.21	0.18	3078014	407	14280	46.3488
PNP_Validation_29_megahit_Clade_B_bin	ZeeviD_2015_B	PNP_Validation_29_megahit	Clade_B	Prevotella (5)	97.21	0.07	2925428	169	42084	46.5503
FAT_006-22-42-0_Clade_B_bin	LiSS_2016	FAT_006-22-42-0	Clade_B	Prevotella (5)	97.15	0.11	3085004	121	53452	46.1091
SID335_M_Clade_B_bin	BackhedF_2015	SID335_M	Clade_B	Prevotella (5)	97.15	0.89	3184421	133	56030	46.1306
G89258_Clade_B_bin	SchirmerM_2016	G89258	Clade_B	Prevotella (5)	97.15	0.23	3069452	210	29899	46.3014
IT13_Clade_B_bin	RampelliS_2015	IT13	Clade_B	Prevotella (5)	97.15	0.36	3058633	173	39843	46.0946
PNP_Main_674_megahit_Clade_B_bin	ZeeviD_2015_A	PNP_Main_674_megahit	Clade_B	Prevotella (5)	97.13	2.34	3158561	202	33044	46.055
PNP_Main_449_megahit_Clade_B_bin	ZeeviD_2015_A	PNP_Main_449_megahit	Clade_B	Prevotella (5)	97.12	0.23	3087698	186	42053	46.0885
PNP_Main_192_megahit_Clade_B_bin	ZeeviD_2015_B	PNP_Main_192_megahit	Clade_B	Prevotella (5)	97.1	1.12	3125421	273	27770	46.1378
PNP_Main_80_megahit_Clade_B_bin	ZeeviD_2015_A	PNP_Main_80_megahit	Clade_B	Prevotella (5)	97.08	1.26	3043830	235	29353	46.4093
PNP_Main_752_megahit_Clade_B_bin	ZeeviD_2015_A	PNP_Main_752_megahit	Clade_B	Prevotella (5)	97.01	0.54	3215872	233	30480	46.1609
PNP_Main_22_megahit_Clade_B_bin	ZeeviD_2015_A	PNP_Main_22_megahit	Clade_B	Prevotella (5)	96.99	2.53	3082390	275	27525	46.3029
G89256_bin_contigs.fa	SchirmerM_2016	G89256	Clade_B	Prevotella (5)	96.98	0.36	2894076	188	23189	46.1144
PNP_Main_271_megahit_Clade_B_bin	ZeeviD_2015_B	PNP_Main_271_megahit	Clade_B	Prevotella (5)	96.96	1.74	3120975	267	24057	46.2581
CON-001_Clade_B_bin	QinJ_2012	CON-001	Clade_B	Prevotella (5)	96.95	0	3099690	154	41733	46.3621
PNP_Main_683_megahit_Clade_B_bin	ZeeviD_2015_A	PNP_Main_683_megahit	Clade_B	Prevotella (5)	96.93	1.7	2913472	305	20096	46.2738
MH0005_Clade_B_bin	LeChatelierE_2013	MH0005	Clade_B	Prevotella (5)	96.93	1.82	2903543	258	17545	46.3308
PNP_Main_312_megahit_Clade_B_bin	ZeeviD_2015_A	PNP_Main_312_megahit	Clade_B	Prevotella (5)	96.92	0.36	3013129	182	31468	46.2751
HD-60_Clade_B_bin	QinN_2014	HD-60	Clade_B	Prevotella (5)	96.84	0.21	3094222	127	59619	46.47
FAT_006-22-0-0_Clade_B_bin	LiSS_2016	FAT_006-22-0-0	Clade_B	Prevotella (5)	96.83	0.09	3122134	143	45707	46.0711
PNP_Main_197_megahit_Clade_B_bin	ZeeviD_2015_B	PNP_Main_197_megahit	Clade_B	Prevotella (5)	96.8	0.62	3107232	255	30308	46.0591
W2.56.ST_Clade_B_bin	BritoIL_2016	W2.56.ST	Clade_B	Prevotella (5)	96.75	0.12	3152082	146	50147	46.3961
O2.UC46-1_Clade_B_bin	LiJ_2014	O2.UC46-1	Clade_B	Prevotella (5)	96.75	0.3	3212320	203	35247	46.3355
MH0096_Clade_B_bin	LeChatelierE_2013	MH0096	Clade_B	Prevotella (5)	96.71	0.89	3049193	248	23104	46.1266
PNP_Main_671_megahit_Clade_B_bin	ZeeviD_2015_A	PNP_Main_671_megahit	Clade_B	Prevotella (5)	96.71	0.15	3006282	284	22548	46.3673
H7_Clade_B_bin	RampelliS_2015	H7	Clade_B	Prevotella (5)	96.66	0.71	3118667	182	50415	46.2408
PNP_Main_50_megahit_Clade_B_bin	ZeeviD_2015_A	PNP_Main_50_megahit	Clade_B	Prevotella (5)	96.66	0.89	3054221	264	28750	45.9867
V1_UC3_0_Clade_B_bin	NielsenHB_2014	V1_UC3_0	Clade_B	Prevotella (5)	96.66	0	3135716	188	31661	46.0443
PNP_Main_493_megahit_Clade_B_bin	ZeeviD_2015_B	PNP_Main_493_megahit	Clade_B	Prevotella (5)	96.64	0.83	3069410	176	39805	46.1362
W2.9.ST_Clade_B_bin	BritoIL_2016	W2.9.ST	Clade_B	Prevotella (5)	96.55	0.93	2985625	190	47628	46.3461
PNP_Main_570_megahit_Clade_B_bin	ZeeviD_2015_A	PNP_Main_570_megahit	Clade_B	Prevotella (5)	96.54	2.21	3069766	286	24678	46.1562
PNP_Main_169_megahit_Clade_B_bin	ZeeviD_2015_A	PNP_Main_169_megahit	Clade_B	Prevotella (5)	96.49	2.19	3088109	250	31381	46.3412
WL.35.ST_Clade_B_bin	BritoIL_2016	WL.35.ST	Clade_B	Prevotella (5)	96.47	0.05	3195626	166	46637	45.9435
PNP_Main_56_megahit_Clade_B_bin	ZeeviD_2015_A	PNP_Main_56_megahit	Clade_B	Prevotella (5)	96.44	1.07	3103298	96	92107	46.0554
T2D-024_Clade_B_bin	QinJ_2012	T2D-024	Clade_B	Prevotella (5)	96.44	0	2905958	225	26432	46.4073
G78511_Clade_B_bin	VatanenT_2016	G78511	Clade_B	Prevotella (5)	96.44	0.21	3142191	160	54278	46.267
TRAVELRES47_Clade_B_bin	BengtssonPalmeJ_2015	TRAVELRES47	Clade_B	Prevotella (5)	96.44	0	3214488	104	93069	46.2547
TRAVELRES48_Clade_B_bin	BengtssonPalmeJ_2015	TRAVELRES48	Clade_B	Prevotella (5)	96.44	0	3184257	106	84373	46.3024
G89180_bin_contigs.fa	SchirmerM_2016	G89180	Clade_B	Prevotella (5)	96.44	0	3087039	169	28095	46.2169
M2.37.ST_Clade_B_bin	BritoIL_2016	M2.37.ST	Clade_B	Prevotella (5)	96.42	3.39	3300921	260	37339	45.8981
SM34_Clade_B_bin	Obregon-TitoAJ_2015	SM34	Clade_B	Prevotella (5)	96.41	0.8	2985968	248	26757	46.4294
PNP_Main_535_megahit_Clade_B_bin	ZeeviD_2015_A	PNP_Main_535_megahit	Clade_B	Prevotella (5)	96.37	3.38	3013831	268	21179	46.2267
PNP_Main_546_megahit_Clade_B_bin	ZeeviD_2015_A	PNP_Main_546_megahit	Clade_B	Prevotella (5)	96.36	1.83	3072811	299	22320	46.259
G88936_Clade_B_bin	SchirmerM_2016	G88936	Clade_B	Prevotella (5)	96.34	0.46	2748304	255	19272	46.8359
W1.11.ST_Clade_B_bin	BritoIL_2016	W1.11.ST	Clade_B	Prevotella (5)	96.32	0.36	3192238	147	56176	46.4275
PNP_Main_770_megahit_Clade_B_bin	ZeeviD_2015_A	PNP_Main_770_megahit	Clade_B	Prevotella (5)	96.31	1.79	2872198	240	29136	46.6808
W3.23.ST_Clade_B_bin	BritoIL_2016	W3.23.ST	Clade_B	Prevotella (5)	96.27	0.09	3026338	214	40048	46.3103
SRR3992993_Clade_B_bin	LiuW_2016	SRR3992993	Clade_B	Prevotella (5)	96.26	0	3025435	192	30758	46.3056
O2.UC12-1_Clade_B_bin	LiJ_2014	O2.UC12-1	Clade_B	Prevotella (5)	96.24	0	3195422	218	36237	46.0764
G78520_Clade_B_bin	VatanenT_2016	G78520	Clade_B	Prevotella (5)	96.2	0.36	3207561	288	21075	46.2144
G88884_Clade_B_bin	SchirmerM_2016	G88884	Clade_B	Prevotella (5)	96.2	0.58	2918321	185	30404	46.1643
PNP_Main_250_megahit_Clade_B_bin	ZeeviD_2015_A	PNP_Main_250_megahit	Clade_B	Prevotella (5)	96.16	1.33	3115473	185	33220	46.2528
V1.UC54-4_Clade_B_bin	LiJ_2014	V1.UC54-4	Clade_B	Prevotella (5)	96.09	0	3085666	141	45723	46.453
PNP_Main_636_megahit_Clade_B_bin	ZeeviD_2015_A	PNP_Main_636_megahit	Clade_B	Prevotella (5)	96.06	0.84	2995976	262	25842	46.4064
PNP_Main_744_megahit_Clade_B_bin	ZeeviD_2015_A	PNP_Main_744_megahit	Clade_B	Prevotella (5)	95.93	1.52	2935705	322	23085	46.158
G88712_Clade_B_bin	SchirmerM_2016	G88712	Clade_B	Prevotella (5)	95.92	0.95	3008510	267	22023	46.1963
PNP_Main_81_megahit_Clade_B_bin	ZeeviD_2015_A	PNP_Main_81_megahit	Clade_B	Prevotella (5)	95.85	0.44	3063447	344	19640	46.1596
PNP_Main_670_megahit_Clade_B_bin	ZeeviD_2015_A	PNP_Main_670_megahit	Clade_B	Prevotella (5)	95.84	0.78	2916435	205	31614	46.3628
M2.51.ST_Clade_B_bin	BritoIL_2016	M2.51.ST	Clade_B	Prevotella (5)	95.79	0.09	3057482	267	26033	46.2128
SID531128_Clade_B_bin	FengQ_2015	SID531128	Clade_B	Prevotella (5)	95.78	1.01	3044888	233	25861	46.2909
G89119_Clade_B_bin	SchirmerM_2016	G89119	Clade_B	Prevotella (5)	95.78	1.89	2873980	457	10126	46.4606
FAT_006-22-84-0_Clade_B_bin	LiSS_2016	FAT_006-22-84-0	Clade_B	Prevotella (5)	95.76	1.28	2949326	236	24847	46.4089
SRS049959_Clade_B_bin	HMP_2012	SRS049959	Clade_B	Prevotella (5)	95.74	0.4	3163368	275	28333	46.3156
SID31519_Clade_B_bin	FengQ_2015	SID31519	Clade_B	Prevotella (5)	95.73	0	3034769	111	58671	46.2859
PNP_Main_165_megahit_Clade_B_bin	ZeeviD_2015_A	PNP_Main_165_megahit	Clade_B	Prevotella (5)	95.71	1.37	3195646	479	12940	46.0219
PNP_Validation_21_megahit_Clade_B_bin	ZeeviD_2015_B	PNP_Validation_21_megahit	Clade_B	Prevotella (5)	95.71	0.41	3093163	310	24897	46.2342
H2M614904_Clade_B_bin	LiJ_2017	H2M614904	Clade_B	Prevotella (5)	95.55	0.92	3134265	179	37140	46.4054
SZAXPI029498-99_Clade_B_bin	HeQ_2017	SZAXPI029498-99	Clade_B	Prevotella (5)	95.54	0	2997956	157	32413	46.3805
PNP_Validation_82_megahit_Clade_B_bin	ZeeviD_2015_A	PNP_Validation_82_megahit	Clade_B	Prevotella (5)	95.53	0.42	2987388	217	29463	46.4267
PNP_Main_57_megahit_Clade_B_bin	ZeeviD_2015_A	PNP_Main_57_megahit	Clade_B	Prevotella (5)	95.5	2.5	2953174	421	13781	46.2797
PNP_Validation_18_megahit_Clade_B_bin	ZeeviD_2015_A	PNP_Validation_18_megahit	Clade_B	Prevotella (5)	95.45	0.42	3047718	210	26713	46.2794
WL.30.ST_Clade_B_bin	BritoIL_2016	WL.30.ST	Clade_B	Prevotella (5)	95.44	0	2868093	125	50908	46.679
P14E7_megahit_Clade_B_bin	RaymondF_2016	P14E7_megahit	Clade_B	Prevotella (5)	95.39	0.1	3115426	340	23359	46.1655
P3E90_Clade_B_bin	RaymondF_2016	P3E90	Clade_B	Prevotella (5)	95.37	0.27	3304930	229	26803	46.1836
W1.55.ST_Clade_B_bin	BritoIL_2016	W1.55.ST	Clade_B	Prevotella (5)	95.34	1.25	3253291	197	44536	46.1066
YSZC12003_37292_Clade_B_bin	XieH_2016	YSZC12003_37292	Clade_B	Prevotella (5)	95.32	0.73	3331854	396	15209	45.7641
SZAXPI017458-25_Clade_B_bin	YuJ_2015	SZAXPI017458-25	Clade_B	Prevotella (5)	95.21	0.36	2732633	192	28079	46.8045
PNP_Main_104_megahit_Clade_B_bin	ZeeviD_2015_A	PNP_Main_104_megahit	Clade_B	Prevotella (5)	95.2	0.55	3000146	137	56454	46.1819
YSZC12003_37753_Clade_B_bin	XieH_2016	YSZC12003_37753	Clade_B	Prevotella (5)	95.2	0.12	2932862	142	42553	46.2188
W2.19.ST_Clade_B_bin	BritoIL_2016	W2.19.ST	Clade_B	Prevotella (5)	95.12	0.02	3253171	321	34743	46.1215
PNP_Validation_15_megahit_Clade_B_bin	ZeeviD_2015_A	PNP_Validation_15_megahit	Clade_B	Prevotella (5)	95.12	1.94	2710010	276	19700	46.6023
G89019_Clade_B_bin	SchirmerM_2016	G89019	Clade_B	Prevotella (5)	95.1	0.71	2796101	288	17174	46.4097
M1.42.ST_Clade_B_bin	BritoIL_2016	M1.42.ST	Clade_B	Prevotella (5)	95.01	0.71	3169620	145	44394	46.0463
SRR3993012_Clade_B_bin	LiuW_2016	SRR3993012	Clade_B	Prevotella (5)	95.01	3.18	3090580	317	17722	46.6853
W2.33.ST_Clade_B_bin	BritoIL_2016	W2.33.ST	Clade_B	Prevotella (5)	95	2.4	3221256	314	36203	46.1956
P3E0_bin_contigs.fa	RaymondF_2016	P3E0	Clade_B	Prevotella (5)	93.95	0.09	2992702	94	42679	46.5629
PNP_Main_282_megahit_Clade_C_bin	ZeeviD_2015_A	PNP_Main_282_megahit	Clade_C	Prevotella (5)	98.93	0.18	3369694	99	74470	46.3252
PNP_Main_487_megahit_Clade_C_bin	ZeeviD_2015_B	PNP_Main_487_megahit	Clade_C	Prevotella (5)	98.93	0.36	3388788	146	50836	46.1672
LD-47_bin_contigs.fa	QinN_2014	LD-47	Clade_C	Prevotella (5)	98.93	0	3587625	66	85847	45.9343
GCF_002224675.1_ASM222467v1_genomic.fasta	reference_seq	NA	Clade_C	Prevotella (5)	98.93	1.25	3920563	88	118245	45.4154
iAA917_12E_S68scaffolds_1000.fasta	This_study	NA	Clade_C	Prevotella (5)	98.93	0.44	3906083	166	60899	45.4612
H1M513606_Clade_C_bin	LiJ_2017	H1M513606	Clade_C	Prevotella (5)	98.58	0.18	3510147	169	35408	46.1278
T2D-077_Clade_C_bin	QinJ_2012	T2D-077	Clade_C	Prevotella (5)	98.58	0	3199904	167	36881	46.3898
PNP_Main_183_megahit_Clade_C_bin	ZeeviD_2015_A	PNP_Main_183_megahit	Clade_C	Prevotella (5)	98.58	0.89	3708284	130	70474	45.7155
PNP_Main_4_megahit_Clade_C_bin	ZeeviD_2015_A	PNP_Main_4_megahit	Clade_C	Prevotella (5)	98.58	0.18	3213280	127	52906	46.1535
DOF011_bin_contigs.fa	QinJ_2012	DOF011	Clade_C	Prevotella (5)	98.58	1.07	3471288	106	59125	45.8821
HV-20_bin_contigs.fa	QinN_2014	HV-20	Clade_C	Prevotella (5)	98.58	1.6	3730146	133	51825	45.3615
MMPU29365221ST_bin_contigs.fa	ZellerG_2014	MMPU29365221ST	Clade_C	Prevotella (5)	98.58	0.36	3472874	75	61112	45.8884
NLM001_bin_contigs.fa	QinJ_2012	NLM001	Clade_C	Prevotella (5)	98.58	0.71	3483820	90	73911	46.0049
SZAXPI015235-21_bin_contigs.fa	YuJ_2015	SZAXPI015235-21	Clade_C	Prevotella (5)	98.58	0.18	3780965	118	53249	45.6832
CON-001_Clade_C_bin	QinJ_2012	CON-001	Clade_C	Prevotella (5)	98.3	0.36	3773298	104	86071	45.6429
PNP_Main_681_megahit_Clade_C_bin	ZeeviD_2015_A	PNP_Main_681_megahit	Clade_C	Prevotella (5)	98.22	0.36	3202661	116	53903	46.0068
H3M517925_Clade_C_bin	LiJ_2017	H3M517925	Clade_C	Prevotella (5)	98.22	0	3502558	113	58462	46.1755
PNP_Main_432_megahit_Clade_C_bin	ZeeviD_2015_A	PNP_Main_432_megahit	Clade_C	Prevotella (5)	98.22	0.36	3251201	75	95335	46.0404
PNP_Main_730_megahit_Clade_C_bin	ZeeviD_2015_A	PNP_Main_730_megahit	Clade_C	Prevotella (5)	98.22	0	3066530	144	44231	46.237
SZAXPI029548-140_Clade_C_bin	HeQ_2017	SZAXPI029548-140	Clade_C	Prevotella (5)	98.22	4.27	3621807	119	69081	46.1468
PNP_Main_452_megahit_Clade_C_bin	ZeeviD_2015_A	PNP_Main_452_megahit	Clade_C	Prevotella (5)	98.22	0.36	3144022	139	53163	46.2725
NOM022_bin_contigs.fa	QinJ_2012	NOM022	Clade_C	Prevotella (5)	98.22	0.36	3449071	99	63078	45.8726
SID577_M_Clade_C_bin	BackhedF_2015	SID577_M	Clade_C	Prevotella (5)	98.04	0.36	3001819	224	23979	46.4098
G89138_Clade_C_bin	SchirmerM_2016	G89138	Clade_C	Prevotella (5)	98	1.11	3248837	247	20498	46.418
SZAXPI015258-57_Clade_C_bin	YuJ_2015	SZAXPI015258-57	Clade_C	Prevotella (5)	97.86	0.53	3337624	123	51336	46.0724
PNP_Main_324_megahit_Clade_C_bin	ZeeviD_2015_A	PNP_Main_324_megahit	Clade_C	Prevotella (5)	97.86	0	3418783	103	63770	46.0158
AS24raw_Clade_C_bin	ChengpingW_2017	AS24raw	Clade_C	Prevotella (5)	97.86	0	3484846	137	47388	45.8267
PNP_Main_365_megahit_Clade_C_bin	ZeeviD_2015_A	PNP_Main_365_megahit	Clade_C	Prevotella (5)	97.86	0.18	3218132	111	55742	46.0595
M1.8.ST_bin_contigs.fa	BritoIL_2016	M1.8.ST	Clade_C	Prevotella (5)	97.86	0.3	3717387	97	67074	45.8912
FAT_006-22-0-0_Clade_C_bin	LiSS_2016	FAT_006-22-0-0	Clade_C	Prevotella (5)	97.78	1.25	3355626	207	32370	46.3119
PNP_Main_595_megahit_Clade_C_bin	ZeeviD_2015_A	PNP_Main_595_megahit	Clade_C	Prevotella (5)	97.51	0.36	3161952	54	132083	46.2258
O2.UC6-2_Clade_C_bin	LiJ_2014	O2.UC6-2	Clade_C	Prevotella (5)	97.51	0.71	2949320	149	29893	46.448
TRAVELRES20_Clade_C_bin	BengtssonPalmeJ_2015	TRAVELRES20	Clade_C	Prevotella (5)	97.51	0.53	3309149	64	125915	46.089
PNP_Main_623_megahit_Clade_C_bin	ZeeviD_2015_A	PNP_Main_623_megahit	Clade_C	Prevotella (5)	97.51	0.83	2981898	180	31760	46.3142
H1M512821_Clade_C_bin	LiJ_2017	H1M512821	Clade_C	Prevotella (5)	97.51	0.18	3215712	218	30778	46.1959
AS4raw_Clade_C_bin	ChengpingW_2017	AS4raw	Clade_C	Prevotella (5)	97.46	3.38	3406105	124	63673	46.1557
O2.UC6-1_Clade_C_bin	LiJ_2014	O2.UC6-1	Clade_C	Prevotella (5)	97.43	0.73	2968835	142	30904	46.4199
PNP_Main_650_megahit_Clade_C_bin	ZeeviD_2015_B	PNP_Main_650_megahit	Clade_C	Prevotella (5)	97.33	1.28	3187418	244	26056	46.2381
W1.6.ST_Clade_C_bin	BritoIL_2016	W1.6.ST	Clade_C	Prevotella (5)	97.2	0.77	3715326	251	33939	45.944
PNP_Main_36_megahit_Clade_C_bin	ZeeviD_2015_A	PNP_Main_36_megahit	Clade_C	Prevotella (5)	97.15	0.18	3266206	121	52467	46.0735
PNP_Main_105_megahit_Clade_C_bin	ZeeviD_2015_A	PNP_Main_105_megahit	Clade_C	Prevotella (5)	97.15	0.95	3242410	67	96354	46.0541
PNP_Main_610_megahit_Clade_C_bin	ZeeviD_2015_A	PNP_Main_610_megahit	Clade_C	Prevotella (5)	97.15	0.36	2988647	127	47419	46.534
PNP_Main_200_megahit_Clade_C_bin	ZeeviD_2015_B	PNP_Main_200_megahit	Clade_C	Prevotella (5)	97.15	0	3177948	129	49085	46.1115
DLM001_Clade_C_bin	QinJ_2012	DLM001	Clade_C	Prevotella (5)	97.01	0.3	3342184	176	44657	46.1337
HD-40_Clade_C_bin	QinN_2014	HD-40	Clade_C	Prevotella (5)	96.86	0.89	3288818	208	30222	46.2192
MH0124_Clade_C_bin	LeChatelierE_2013	MH0124	Clade_C	Prevotella (5)	96.8	0.71	3230763	117	51816	46.0844
PNP_Validation_91_megahit_Clade_C_bin	ZeeviD_2015_A	PNP_Validation_91_megahit	Clade_C	Prevotella (5)	96.8	0	3068653	288	17859	46.5139
S127_bin_contigs.fa	KarlssonFH_2013	S127	Clade_C	Prevotella (5)	96.8	0	2887991	96	44117	46.6905
PNP_Main_85_megahit_Clade_C_bin	ZeeviD_2015_A	PNP_Main_85_megahit	Clade_C	Prevotella (5)	96.74	1.19	2930431	299	19740	46.2525
SZAXPI029492-90_Clade_C_bin	HeQ_2017	SZAXPI029492-90	Clade_C	Prevotella (5)	96.74	0	3122474	94	72979	46.2149
H1M413815_Clade_C_bin	LiJ_2017	H1M413815	Clade_C	Prevotella (5)	96.62	1.7	3268682	228	31046	46.1282
PNP_Main_72_megahit_Clade_C_bin	ZeeviD_2015_A	PNP_Main_72_megahit	Clade_C	Prevotella (5)	96.57	0.69	2898476	202	29119	46.1954
PNP_Main_148_megahit_Clade_C_bin	ZeeviD_2015_A	PNP_Main_148_megahit	Clade_C	Prevotella (5)	96.53	0.97	2972171	227	30543	46.5236
PNP_Validation_67_megahit_Clade_C_bin	ZeeviD_2015_A	PNP_Validation_67_megahit	Clade_C	Prevotella (5)	96.46	1.84	2959262	276	19599	46.4714
SID530026_Clade_C_bin	FengQ_2015	SID530026	Clade_C	Prevotella (5)	96.46	1.66	2892160	230	24836	46.3848
G88985_Clade_C_bin	SchirmerM_2016	G88985	Clade_C	Prevotella (5)	96.44	0	2820754	126	44577	46.723
V1.FI36_Clade_C_bin	LiJ_2014	V1.FI36	Clade_C	Prevotella (5)	96.44	0	3453635	87	78868	46.0563
G88857_Clade_C_bin	SchirmerM_2016	G88857	Clade_C	Prevotella (5)	96.32	0.65	3070053	273	18639	46.5908
PNP_Main_580_megahit_Clade_C_bin	ZeeviD_2015_B	PNP_Main_580_megahit	Clade_C	Prevotella (5)	96.06	0.37	3099642	258	23024	46.3069
H3M515101_Clade_C_bin	LiJ_2017	H3M515101	Clade_C	Prevotella (5)	95.99	0.27	3177411	282	21061	46.13
G89051_Clade_C_bin	SchirmerM_2016	G89051	Clade_C	Prevotella (5)	95.93	0.47	3213694	403	13083	46.3294
PNP_Main_609_megahit_Clade_C_bin	ZeeviD_2015_A	PNP_Main_609_megahit	Clade_C	Prevotella (5)	95.83	1.58	3190026	287	24760	46.1178
O2.UC6-0_Clade_C_bin	LiJ_2014	O2.UC6-0	Clade_C	Prevotella (5)	95.79	0.36	2883382	170	25229	46.4754
SID530743_Clade_C_bin	FengQ_2015	SID530743	Clade_C	Prevotella (5)	95.78	1.37	3094081	183	35674	46.4228
MH0222_Clade_C_bin	LiJ_2014	MH0222	Clade_C	Prevotella (5)	95.75	0.36	3038456	172	38397	46.123
LD-76_bin_contigs.fa	QinN_2014	LD-76	Clade_C	Prevotella (5)	95.73	0	3735863	78	85028	45.673
MH0026_Clade_C_bin	LeChatelierE_2013	MH0026	Clade_C	Prevotella (5)	95.72	0.21	3287296	146	48968	45.8356
SZAXPI029587-106_Clade_C_bin	HeQ_2017	SZAXPI029587-106	Clade_C	Prevotella (5)	95.56	0	3661451	183	49947	45.7808
DOM003_Clade_C_bin	QinJ_2012	DOM003	Clade_C	Prevotella (5)	95.48	0.53	3420027	157	45322	45.7641
G88823_Clade_C_bin	SchirmerM_2016	G88823	Clade_C	Prevotella (5)	95.46	1.25	2811383	227	18500	46.5519
MH0334_Clade_C_bin	LiJ_2014	MH0334	Clade_C	Prevotella (5)	95.37	0.93	3181979	69	74506	45.9106
PNP_Main_496_megahit_Clade_C_bin	ZeeviD_2015_B	PNP_Main_496_megahit	Clade_C	Prevotella (5)	95.3	1.07	3360564	369	19866	46.0985
FAT_006-22-84-0_Clade_C_bin	LiSS_2016	FAT_006-22-84-0	Clade_C	Prevotella (5)	95	0.87	3197839	303	20451	46.4684
CON-069_bin_contigs.fa	QinJ_2012	CON-069	Clade_C	Prevotella (5)	94.66	0	2809189	73	66516	46.7435
iA622_GAGATTCC-TAATCTTAscaffolds_1000.fasta	This_study	NA	Clade_D	Prevotella (5)	98.93	0.18	3931063	110	82622	45.1773
CCIS87116798ST-4-0_bin_contigs.fa	ZellerG_2014	CCIS87116798ST-4-0	Clade_D	Prevotella (5)	98.58	0.74	3318715	86	64774	45.3005
HV-21_Clade_D_bin	QinN_2014	HV-21	Clade_D	Prevotella (5)	94.98	0	3073378	80	51848	45.1397
O2.UC16-1_Clade_D_bin	LiJ_2014	O2.UC16-1	Clade_D	Prevotella (5)	94.15	1.42	3155641	234	29158	45.4709
CCIS19142497ST-3-0_Clade_D_bin	ZellerG_2014	CCIS19142497ST-3-0	Clade_D	Prevotella (5)	94.1	1.26	3025609	128	54361	45.6271
YSZC12003_37315_Clade_D_bin	XieH_2016	YSZC12003_37315	Clade_D	Prevotella (5)	93.34	1.17	3188733	98	69915	45.3134
WL.37.ST_Clade_D_bin	BritoIL_2016	WL.37.ST	Clade_D	Prevotella (5)	92.32	1.48	3291546	110	71771	45.2526
MH0394_Clade_D_bin	LiJ_2014	MH0394	Clade_D	Prevotella (5)	91.46	0	2744977	76	60609	45.6304
T2D-086_Clade_D_bin	QinJ_2012	T2D-086	Clade_D	Prevotella (5)	91.29	0.12	2864123	138	46967	45.5082
H2M513938_Clade_D_bin	LiJ_2017	H2M513938	Clade_D	Prevotella (5)	91.22	0.62	3201608	129	43461	45.2208
MH0389_Clade_D_bin	LiJ_2014	MH0389	Clade_D	Prevotella (5)	91.1	1.07	3031843	142	42049	45.4493
SZAXPI029560-51_Clade_D_bin	HeQ_2017	SZAXPI029560-51	Clade_D	Prevotella (5)	90.75	0.19	2900152	107	48914	45.4127
G88757_Clade_D_bin	SchirmerM_2016	G88757	Clade_D	Prevotella (5)	90.69	0.83	2553686	209	18236	45.8214
CCMD34381688ST-21-0_Clade_D_bin	ZellerG_2014	CCMD34381688ST-21-0	Clade_D	Prevotella (5)	90.44	0.75	2835217	87	71301	45.633
PNP_Main_169_megahit_Clade_D_bin	ZeeviD_2015_A	PNP_Main_169_megahit	Clade_D	Prevotella (5)	90	0.56	2642764	246	19811	45.6428

## Sheet: BMI
			Prevalence
Dataset	BMI	# Samples	Any	Clade A	Clade B	Clade C	Clade D
NielsenHB_2014	UNDER	2	0	0	0	0	0
	NORMAL	35	37.1429	37.1429	0	5.71429	0
	OVER	17	11.7647	11.7647	5.88235	0	0
	OBESE	5	20	20	0	0	0
QinN_2014	UNDER	2	0	0	0	0	0
	NORMAL	105	52.381	48.5714	1.90476	12.381	0.952381
	OVER	7	71.4286	57.1429	0	28.5714	14.2857
XieH_2016	UNDER	4	75	75	25	25	25
	NORMAL	129	21.7054	21.7054	2.32558	1.55039	0.775194
	OVER	71	18.3099	16.9014	1.40845	9.85915	2.8169
	OBESE	45	8.88889	8.88889	0	0	0
LeChatelierE_2013	UNDER	1	100	100	0	100	0
	NORMAL	94	35.1064	31.9149	5.31915	3.19149	4.25532
	OVER	28	35.7143	35.7143	10.7143	7.14286	0
	OBESE	169	37.8698	32.5444	10.0592	8.28402	5.91716
RaymondF_2016	NORMAL	31	6.45161	3.22581	3.22581	0	0
	OVER	5	40	40	20	20	0
	OBESE	0	0	0	0	0	0
HeQ_2017	UNDER	5	20	20	0	0	0
	NORMAL	40	27.5	25	2.5	12.5	5
	OVER	7	28.5714	28.5714	0	14.2857	0
	OBESE	1	0	0	0	0	0
FengQ_2015	NORMAL	20	5	5	0	0	0
	OVER	20	15	0	5	10	5
	OBESE	21	4.7619	4.7619	0	0	0
Obregon-TitoAJ_2015	UNDER	13	76.9231	61.5385	61.5385	69.2308	61.5385
	NORMAL	26	57.6923	53.8462	42.3077	46.1538	26.9231
	OVER	9	55.5556	55.5556	33.3333	33.3333	33.3333
	OBESE	3	33.3333	33.3333	33.3333	33.3333	33.3333
VogtmannE_2016	UNDER	1	0	0	0	0	0
	NORMAL	31	25.8065	25.8065	3.22581	0	0
	OVER	12	16.6667	16.6667	0	0	0
	OBESE	8	25	25	0	0	0
QinJ_2012	UNDER	17	52.9412	47.0588	5.88235	5.88235	0
	NORMAL	96	26.0417	21.875	5.20833	7.29167	2.08333
	OVER	59	28.8136	25.4237	1.69492	10.1695	1.69492
	OBESE	2	50	50	0	0	0
ZellerG_2014	UNDER	1	100	100	100	100	0
	NORMAL	31	19.3548	16.129	3.22581	9.67742	0
	OVER	25	28	20	8	8	8
	OBESE	7	42.8571	28.5714	14.2857	28.5714	0
FerrettiP_2018	UNDER	4	0	0	0	0	0
	NORMAL	15	20	20	13.3333	6.66667	6.66667
	OVER	3	33.3333	33.3333	0	0	0
SchirmerM_2016	UNDER	14	28.5714	28.5714	14.2857	0	0
	NORMAL	366	39.8907	36.0656	7.10383	6.55738	4.09836
	OVER	68	50	47.0588	10.2941	11.7647	5.88235
	OBESE	8	37.5	37.5	12.5	0	0
Total	UNDER	64	45.3125	40.625	20.3125	20.3125	14.0625
	NORMAL	1019	33.9549	31.1089	5.69185	7.06575	3.23847
	OVER	331	31.1178	27.7946	6.0423	10.2719	4.22961
	OBESE	269	29.7398	26.0223	7.43494	6.3197	4.08922

## Sheet: AGE
			Prevalence
Dataset	AGE	#Samples	Any	Clade A	Clade B	Clade C	Clade D
NielsenHB_2014	Adult	66	25.7576	25.7576	1.51515	3.0303	0
	Elderly	4	0	0	0	0	0
FengQ_2015	Adult	14	7.14286	7.14286	0	0	0
	Elderly	47	8.51064	2.12766	2.12766	4.25532	2.12766
Obregon-TitoAJ_2015	Infant	5	100	100	100	100	40
	School_age	16	81.25	68.75	62.5	68.75	68.75
	Adult	36	52.7778	50	36.1111	36.1111	30.5556
VatanenT_2016	Infant	616	12.987	12.3377	2.11039	2.11039	0
FerrettiP_2018	Infant	96	5.20833	5.20833	0	2.08333	0
	Adult	19	10.5263	10.5263	5.26316	5.26316	5.26316
QinN_2014	Adult	112	53.5714	49.1071	1.78571	13.3929	1.78571
RampelliS_2015	School_age	5	100	100	80	100	40
	Adult	31	74.1935	67.7419	61.2903	64.5161	35.4839
	Elderly	2	100	100	100	100	100
BritoIL_2016	Infant	11	100	100	100	100	90.9091
	School_age	42	100	100	83.3333	100	76.1905
	Adult	114	100	100	91.2281	100	91.2281
	Elderly	5	100	100	80	100	60
XieH_2016	Adult	153	16.3399	15.6863	2.61438	2.61438	0.653595
	Elderly	97	23.7113	23.7113	1.03093	6.18557	3.09278
RaymondF_2016	Adult	36	11.1111	8.33333	5.55556	2.77778	0
HeQ_2017	School_age	26	23.0769	23.0769	0	7.69231	0
	Adult	27	29.6296	25.9259	3.7037	14.8148	7.40741
VincentC_2016	Adult	3	0	0	0	0	0
	Elderly	24	8.33333	4.16667	4.16667	4.16667	0
AsnicarF_2017	Infant	8	12.5	12.5	0	0	0
QinJ_2012	School_age	1	0	0	0	0	0
	Adult	167	29.3413	25.7485	3.59281	8.38323	1.79641
	Elderly	6	50	33.3333	16.6667	0	0
LeChatelierE_2013	Adult	157	33.121	29.9363	7.00637	7.64331	5.73248
	Elderly	20	20	20	0	0	0
ZellerG_2014	Adult	43	25.5814	23.2558	6.97674	11.6279	2.32558
	Elderly	23	30.4348	17.3913	8.69565	13.0435	4.34783
SmitsSA_2017	School_age	8	75	62.5	12.5	62.5	50
	Adult	16	93.75	81.25	25	75	43.75
VogtmannE_2016	Adult	31	29.0323	29.0323	3.22581	0	0
	Elderly	21	14.2857	14.2857	0	0	0
HMP_2012	Adult	147	15.6463	15.6463	3.40136	4.08163	0.680272
KarlssonFH_2013	Elderly	43	13.9535	11.6279	0	6.97674	0
Bengtsson-PalmeJ_2015	Adult	70	40	34.2857	2.85714	14.2857	2.85714
SchirmerM_2016	Adult	450	41.1111	37.5556	7.77778	6.88889	4
	Elderly	15	40	40	6.66667	13.3333	6.66667
All datasets	Infant	736	13.8587	13.3152	3.94022	4.21196	1.63043
	School_age	98	73.4694	70.4082	51.0204	66.3265	50
	Adult	1692	38.1206	35.461	12.6478	15.6028	10.2246
	Elderly	309	21.0356	18.123	4.20712	7.76699	3.55987
