# Supplementary material for: The Prevotella copri Complex Comprises Four Distinct Clades Underrepresented in Westernized Populations
Source: Cell Host Microbe. 2019 Nov 13;26(5):666–679.e7. doi: 10.1016/j.chom.2019.08.018 (PMC6854460; doi:10.1016/j.chom.2019.08.018)
Supplement: Table S2. Recently Sequenced Non-Westernized Datasets, the Reconstructed P. copri Genome Statistics, and the Prevalence of P. copri in Healthy Individuals, Related to Figure 3 — Non-Westernized datasets recently sequenced and sequenced as part of this study (Tab 1). The list of the reconstructed 98 P. copri genomes from the recently sequenced datasets and their associated genome statistics (Tab 2). Prevalence of P. copri clades in healthy individuals for each dataset. When a dataset included multiple countries they were further divided based on the country of origin (If >10 metagenomes from any given country was available, if not data not shown). [file mmc3.xlsx]

## Sheet: CM_Non_West_datasets
Dataset_name	Samples	Countries	Reference
CM_Ethiopia	50	ETH	(Pasolli et al., 2019) and this study
CM_Ghana	44	GHA	This study
CM_Madagascar	110	MDG	(Pasolli et al., 2019)
CM_Tanzania	68	TZA	This study

## Sheet: 98_Non_West_P_copri_genomes
Bin Id	Project	Sample	Clade	CheckM_Marker_lineage	CheckM_Completeness	CheckM_Contamination	Size(bp)	number_contigs	N50	GC(%)
C16-20118-TZ_Clade_A_bin	CM_tanzania	C16-20118-TZ	Clade_A	Prevotella (5)	99.64	0.53	3836080	80	105009	44.721
CM_D40_I1_18_Clade_A_bin	CM_ethiopia	CM_D40_I1_18	Clade_A	Prevotella (5)	99.64	0.12	3521102	105	86435	45.0477
C16-20117-TZ_Clade_A_bin	CM_tanzania	C16-20117-TZ	Clade_A	Prevotella (5)	99.29	0.36	3362638	128	58495	45.1267
C16-20627-TZ_Clade_A_bin	CM_tanzania	C16-20627-TZ	Clade_A	Prevotella (5)	99.19	1.36	3749170	154	87911	44.8721
C16-20345-TZ_Clade_A_bin	CM_tanzania	C16-20345-TZ	Clade_A	Prevotella (5)	98.9	0.53	3830728	138	63277	44.8858
C16-20417-TZ_Clade_A_bin	CM_tanzania	C16-20417-TZ	Clade_A	Prevotella (5)	98.67	2.92	4172857	341	37723	44.737
C16-20341-TZ_Clade_A_bin	CM_tanzania	C16-20341-TZ	Clade_A	Prevotella (5)	98.58	0	3987933	308	25834	44.6835
C16-20119-TZ_Clade_A_bin	CM_tanzania	C16-20119-TZ	Clade_A	Prevotella (5)	98.4	0.53	3883661	392	17876	44.6143
C16-20475-TZ_Clade_A_bin	CM_tanzania	C16-20475-TZ	Clade_A	Prevotella (5)	98.22	1.6	4210664	241	81358	44.694
C16-20002-TZ_Clade_A_bin	CM_tanzania	C16-20002-TZ	Clade_A	Prevotella (5)	98.22	0.18	3916168	101	69561	44.9806
C16-20247-TZ_Clade_A_bin	CM_tanzania	C16-20247-TZ	Clade_A	Prevotella (5)	98.09	1.07	4441167	301	72501	44.3904
C16-20471-TZ_Clade_A_bin	CM_tanzania	C16-20471-TZ	Clade_A	Prevotella (5)	97.18	1.36	4082887	383	21087	45.0995
A20_03_1FE_Clade_A_bin	CM_madagascar	A20_03_1FE	Clade_A	Prevotella (5)	97	3.56	4090814	323	26604	44.7358
C16-20651-TZ_Clade_A_bin	CM_tanzania	C16-20651-TZ	Clade_A	Prevotella (5)	96.96	1.25	4587224	463	24012	44.4102
C16-20275-GH_Clade_A_bin	CM_ghana	C16-20275-GH	Clade_A	Prevotella (5)	96.44	0.36	3351435	95	65448	45.1859
V19_01_2FE_Clade_A_bin	CM_madagascar	V19_01_2FE	Clade_A	Prevotella (5)	96.43	1.14	3550996	227	37094	45.0378
C16-20557-TZ_Clade_A_bin	CM_tanzania	C16-20557-TZ	Clade_A	Prevotella (5)	96.32	1.66	4157420	466	16521	44.5352
CM_D11_I1_18_Clade_A_bin	CM_ethiopia	CM_D11_I1_18	Clade_A	Prevotella (5)	95.17	0.07	3680034	166	63542	44.7298
C16-20124-GH_Clade_A_bin	CM_ghana	C16-20124-GH	Clade_A	Prevotella (5)	95.14	2.08	3999022	296	31247	44.6602
CM_D39_I1_18_Clade_A_bin	CM_ethiopia	CM_D39_I1_18	Clade_A	Prevotella (5)	94.51	0.36	3775848	207	39529	44.6453
A29_01_1FE_Clade_A_bin	CM_madagascar	A29_01_1FE	Clade_A	Prevotella (5)	94.13	0.73	3508547	262	24033	45.0149
C16-20558-TZ_Clade_A_bin	CM_tanzania	C16-20558-TZ	Clade_A	Prevotella (5)	93.19	2.61	4157790	475	19498	44.2582
CM_D48_M0_18_Clade_A_bin	CM_ethiopia	CM_D48_M0_18	Clade_A	Prevotella (5)	92.12	3.38	3778465	289	32684	44.8475
C16-20127-GH_Clade_A_bin	CM_ghana	C16-20127-GH	Clade_A	Prevotella (5)	91.85	0.2	3893776	167	75873	44.8242
A69_02_1FE_Clade_A_bin	CM_madagascar	A69_02_1FE	Clade_A	Prevotella (5)	91.2	0.47	3485340	217	39287	44.8926
C16-20416-TZ_Clade_A_bin	CM_tanzania	C16-20416-TZ	Clade_A	Prevotella (5)	91.07	2.31	3785541	339	27376	44.5602
C16-20073-TZ_Clade_A_bin	CM_tanzania	C16-20073-TZ	Clade_A	Prevotella (5)	90.3	0.36	3529513	227	40047	45.0653
C16-20153-TZ_Clade_B_bin	CM_tanzania	C16-20153-TZ	Clade_B	Prevotella (5)	98.38	0	3089178	97	69038	46.2611
C16-20627-TZ_Clade_B_bin	CM_tanzania	C16-20627-TZ	Clade_B	Prevotella (5)	97.94	0	3249041	88	89341	45.8723
C16-20073-TZ_Clade_B_bin	CM_tanzania	C16-20073-TZ	Clade_B	Prevotella (5)	97.82	0	3144776	127	70027	46.1714
C16-20416-TZ_Clade_B_bin	CM_tanzania	C16-20416-TZ	Clade_B	Prevotella (5)	97.81	0.53	3225001	134	53955	46.1214
C16-20471-TZ_Clade_B_bin	CM_tanzania	C16-20471-TZ	Clade_B	Prevotella (5)	97.38	0	3098614	120	48733	46.2324
C16-20070-TZ_Clade_B_bin	CM_tanzania	C16-20070-TZ	Clade_B	Prevotella (5)	97.36	0.24	3079172	112	54843	46.2389
C16-20247-TZ_Clade_B_bin	CM_tanzania	C16-20247-TZ	Clade_B	Prevotella (5)	97.04	0.36	3029038	92	69614	46.3334
A25_01_1FE_Clade_B_bin	CM_madagascar	A25_01_1FE	Clade_B	Prevotella (5)	97.03	1.29	3125558	203	38945	46.1514
A34_01_1FE_Clade_B_bin	CM_madagascar	A34_01_1FE	Clade_B	Prevotella (5)	96.87	0.52	3064329	268	23989	46.2269
A91_02_1FE_Clade_B_bin	CM_madagascar	A91_02_1FE	Clade_B	Prevotella (5)	96.76	3.57	3052246	124	53298	46.5298
CM_D10_I1_18_Clade_B_bin	CM_ethiopia	CM_D10_I1_18	Clade_B	Prevotella (5)	96.61	1.49	3028501	188	32616	46.3051
A15_02_1FE_Clade_B_bin	CM_madagascar	A15_02_1FE	Clade_B	Prevotella (5)	96.36	0.09	3159008	487	11542	46.253
A70_03_1FE_Clade_B_bin	CM_madagascar	A70_03_1FE	Clade_B	Prevotella (5)	96.05	2.22	3149362	269	23588	46.4667
CM_D11_I1_18_Clade_B_bin	CM_ethiopia	CM_D11_I1_18	Clade_B	Prevotella (5)	95.46	0	2915393	131	46619	46.5057
A28_02_1FE_Clade_B_bin	CM_madagascar	A28_02_1FE	Clade_B	Prevotella (5)	95.16	1.56	3023285	293	20036	46.3953
C16-20438-TZ_Clade_B_bin	CM_tanzania	C16-20438-TZ	Clade_B	Prevotella (5)	95.1	1.44	3090472	222	38703	46.4657
C16-20470-TZ_Clade_B_bin	CM_tanzania	C16-20470-TZ	Clade_B	Prevotella (5)	95.03	0.36	3134512	212	30199	46.1113
C16-20441-TZ_Clade_B_bin	CM_tanzania	C16-20441-TZ	Clade_B	Prevotella (5)	94.98	1.28	3239586	290	26692	46.016
CM_D05_I1_18_Clade_B_bin	CM_ethiopia	CM_D05_I1_18	Clade_B	Prevotella (5)	94.4	0.36	2964747	138	46940	46.4169
C16-20372-TZ_Clade_B_bin	CM_tanzania	C16-20372-TZ	Clade_B	Prevotella (5)	94.36	0.53	3129445	164	51509	46.0976
C16-20363-GH_Clade_B_bin	CM_ghana	C16-20363-GH	Clade_B	Prevotella (5)	94.3	0.78	3051981	313	24630	46.2399
C16-20273-GH_Clade_B_bin	CM_ghana	C16-20273-GH	Clade_B	Prevotella (5)	94.15	1.07	3194268	257	31430	46.1401
C16-20241-GH_Clade_B_bin	CM_ghana	C16-20241-GH	Clade_B	Prevotella (5)	94.02	1.78	3237538	239	29628	46.3284
C16-20005-GH_Clade_B_bin	CM_ghana	C16-20005-GH	Clade_B	Prevotella (5)	94.01	0.62	3090323	191	41376	45.9974
A24_04_1FE_Clade_B_bin	CM_madagascar	A24_04_1FE	Clade_B	Prevotella (5)	93.69	0.71	2869993	292	17502	46.6799
A43_02_1FE_Clade_B_bin	CM_madagascar	A43_02_1FE	Clade_B	Prevotella (5)	93.66	1.04	2647073	311	15024	46.8324
C16-20124-GH_Clade_B_bin	CM_ghana	C16-20124-GH	Clade_B	Prevotella (5)	93.65	0	2912085	149	40700	46.4556
C16-20373-TZ_Clade_B_bin	CM_tanzania	C16-20373-TZ	Clade_B	Prevotella (5)	93.61	0.99	3284091	281	31505	45.8817
A49_01_1FE_Clade_B_bin	CM_madagascar	A49_01_1FE	Clade_B	Prevotella (5)	93.59	1.07	2981116	204	33689	46.4651
C16-20247-GH_Clade_B_bin	CM_ghana	C16-20247-GH	Clade_B	Prevotella (5)	93.48	0.53	2907331	99	53646	46.486
C16-20003-TZ_Clade_B_bin	CM_tanzania	C16-20003-TZ	Clade_B	Prevotella (5)	93.35	0	2971529	210	29053	46.2267
V12_01_2FE_Clade_B_bin	CM_madagascar	V12_01_2FE	Clade_B	Prevotella (5)	93.3	0.74	3036551	190	38775	46.3779
V40_01_1FE_Clade_B_bin	CM_madagascar	V40_01_1FE	Clade_B	Prevotella (5)	93.18	0.27	3004543	216	29456	46.3843
C16-20474-TZ_Clade_B_bin	CM_tanzania	C16-20474-TZ	Clade_B	Prevotella (5)	93.17	0.62	2862111	216	26285	46.5292
C16-20440-TZ_Clade_B_bin	CM_tanzania	C16-20440-TZ	Clade_B	Prevotella (5)	93.16	0.21	2978962	420	11710	46.0789
C16-20212-TZ_Clade_B_bin	CM_tanzania	C16-20212-TZ	Clade_B	Prevotella (5)	92.89	0.89	2943424	279	27748	46.2938
C16-20244-GH_Clade_B_bin	CM_ghana	C16-20244-GH	Clade_B	Prevotella (5)	92.26	1.25	2887754	150	43318	46.6145
C16-20005-TZ_Clade_B_bin	CM_tanzania	C16-20005-TZ	Clade_B	Prevotella (5)	92.18	0.39	3048621	291	26205	46.0143
A54_02_1FE_Clade_B_bin	CM_madagascar	A54_02_1FE	Clade_B	Prevotella (5)	92.08	0.71	2756909	353	13875	46.5978
C16-20625-TZ_Clade_B_bin	CM_tanzania	C16-20625-TZ	Clade_B	Prevotella (5)	92.07	0.98	3029660	235	29689	46.2586
C16-20246-GH_Clade_B_bin	CM_ghana	C16-20246-GH	Clade_B	Prevotella (5)	91.86	2.14	2781964	241	21862	46.6723
C16-20549-TZ_Clade_B_bin	CM_tanzania	C16-20549-TZ	Clade_B	Prevotella (5)	91.77	0.56	3160288	489	12623	45.9972
C16-20646-TZ_Clade_B_bin	CM_tanzania	C16-20646-TZ	Clade_B	Prevotella (5)	91.56	0.36	2935714	233	28821	46.2427
A04_04_1FE_Clade_B_bin	CM_madagascar	A04_04_1FE	Clade_B	Prevotella (5)	91.51	0	2889233	234	27807	46.4969
A95_01_1FE_Clade_B_bin	CM_madagascar	A95_01_1FE	Clade_B	Prevotella (5)	91.48	0.6	2801719	209	32348	46.5075
C16-20292-GH_Clade_B_bin	CM_ghana	C16-20292-GH	Clade_B	Prevotella (5)	91.31	1.33	2883697	174	34163	46.5471
C16-20647-TZ_Clade_B_bin	CM_tanzania	C16-20647-TZ	Clade_B	Prevotella (5)	90.72	1.07	2932449	315	19066	46.3678
CM_D24_M0_18_Clade_B_bin	CM_ethiopia	CM_D24_M0_18	Clade_B	Prevotella (5)	90.72	2.18	2842380	245	24179	46.2654
C16-20494-TZ_Clade_B_bin	CM_tanzania	C16-20494-TZ	Clade_B	Prevotella (5)	90.57	1.82	2768649	242	23569	46.3523
C16-20113-GH_Clade_B_bin	CM_ghana	C16-20113-GH	Clade_B	Prevotella (5)	90.57	0.53	2977789	138	45418	46.2464
A53_01_1FE_Clade_B_bin	CM_madagascar	A53_01_1FE	Clade_B	Prevotella (5)	90.34	0.36	2686166	460	9106	46.7654
C16-20645-TZ_Clade_B_bin	CM_tanzania	C16-20645-TZ	Clade_B	Prevotella (5)	90.29	1.99	3014890	338	18314	46.3235
C16-20491-TZ_Clade_C_bin	CM_tanzania	C16-20491-TZ	Clade_C	Prevotella (5)	97.51	0	3488328	76	76369	45.8072
C16-20125-GH_Clade_C_bin	CM_ghana	C16-20125-GH	Clade_C	Prevotella (5)	97.39	1.51	3578877	306	30648	46.0214
C16-20274-GH_Clade_C_bin	CM_ghana	C16-20274-GH	Clade_C	Prevotella (5)	96.44	0.89	3689340	180	57619	45.9311
C16-20073-GH_Clade_C_bin	CM_ghana	C16-20073-GH	Clade_C	Prevotella (5)	95.73	0	3543020	44	141412	45.8903
A41_01_1FE_Clade_C_bin	CM_madagascar	A41_01_1FE	Clade_C	Prevotella (5)	95.37	0.53	3092335	131	54251	46.3444
A22_01_1FE_Clade_C_bin	CM_madagascar	A22_01_1FE	Clade_C	Prevotella (5)	95.37	0.71	3263521	95	60751	46.1413
A69_01_1FE_Clade_C_bin	CM_madagascar	A69_01_1FE	Clade_C	Prevotella (5)	94.58	3.18	3003086	240	24070	46.3821
A19_03_1FE_Clade_C_bin	CM_madagascar	A19_03_1FE	Clade_C	Prevotella (5)	94.31	1.14	3386476	428	14139	45.9336
V19_01_2FE_Clade_C_bin	CM_madagascar	V19_01_2FE	Clade_C	Prevotella (5)	94.18	1.42	3431267	160	43957	46.2192
A91_02_1FE_Clade_C_bin	CM_madagascar	A91_02_1FE	Clade_C	Prevotella (5)	94.05	0.89	3425509	134	54316	45.952
C16-20073-TZ_Clade_C_bin	CM_tanzania	C16-20073-TZ	Clade_C	Prevotella (5)	93.91	0.12	3552479	125	70506	46.0869
A69_02_1FE_Clade_C_bin	CM_madagascar	A69_02_1FE	Clade_C	Prevotella (5)	91.65	1.69	3407737	342	23604	46.0753
CM_D50_I1_18_Clade_C_bin	CM_ethiopia	CM_D50_I1_18	Clade_C	Prevotella (5)	91.5	2.07	3039722	240	22433	46.1545
C16-20473-TZ_Clade_D_bin	CM_tanzania	C16-20473-TZ	Clade_D	Prevotella (5)	97.7	0.68	3378895	103	62023	45.2534
V53_02_1FE_Clade_D_bin	CM_madagascar	V53_02_1FE	Clade_D	Prevotella (5)	97.15	0.03	3126857	138	34673	45.4323
C16-20437-TZ_Clade_D_bin	CM_tanzania	C16-20437-TZ	Clade_D	Prevotella (5)	94.54	0.91	3150557	127	53462	45.2525
C16-20197-TZ_Clade_D_bin	CM_tanzania	C16-20197-TZ	Clade_D	Prevotella (5)	92.88	0.07	3010482	111	58345	45.2899
C16-20362-GH_Clade_D_bin	CM_ghana	C16-20362-GH	Clade_D	Prevotella (5)	92.09	3.27	3002918	139	45942	45.4961
CM_D33_M0_18_Clade_D_bin	CM_ethiopia	CM_D33_M0_18	Clade_D	Prevotella (5)	91.64	0	3150682	104	69057	45.2375

## Sheet: Prevalence_by_country
			Prevalence
Dataset	Country	#Samples	Any	Clade A	Clade B	Clade C	Clade D
FengQ_2015	AUT	61	8.19672	3.27869	1.63934	3.27869	1.63934
RaymondF_2016	CAN	36	11.1111	8.33333	5.55556	2.77778	0
VincentC_2016	CAN	25	8	4	4	4	0
HeQ_2017	CHN	53	26.4151	24.5283	1.88679	11.3208	3.77358
LiJ_2014	CHN	11	27.2727	18.1818	9.09091	9.09091	0
LiJ_2017	CHN	41	39.0244	39.0244	7.31707	4.87805	0
QinJ_2012	CHN	174	29.8851	25.8621	4.02299	8.04598	1.72414
QinN_2014	CHN	114	52.6316	48.2456	1.75439	13.1579	1.75439
YuJ_2015	CHN	53	28.3019	24.5283	1.88679	7.54717	0
LouisS_2016	DEU	92	11.9565	11.9565	0	0	0
LeChatelierE_2013	DNK	292	36.9863	32.8767	8.56164	6.84932	4.79452
LiJ_2014	DNK	109	33.945	32.1101	7.33945	9.17431	6.42202
NielsenHB_2014	ESP	71	25.3521	25.3521	1.40845	2.8169	0
KosticAD_2015	EST	99	2.0202	2.0202	1.0101	0	0
VatanenT_2016	EST	156	20.5128	17.9487	3.84615	5.76923	0
KosticAD_2015	FIN	21	28.5714	28.5714	14.2857	0	0
VatanenT_2016	FIN	179	8.37989	8.37989	1.11732	0	0
ZellerG_2014	FRA	61	27.8689	22.9508	8.19672	11.4754	3.27869
XieH_2016	GBR	250	19.2	18.8	2	4	1.6
ZeeviD_2015	ISR	900	51.4444	46.1111	12.6667	18.1111	4.44444
AsnicarF_2017	ITA	16	37.5	37.5	0	6.25	0
FerrettiP_2018	ITA	118	7.62712	7.62712	1.69492	2.54237	0.847458
RampelliS_2015	ITA	11	27.2727	18.1818	9.09091	0	0
LiuW_2016	MNG	45	100	100	73.3333	80	42.2222
SchirmerM_2016	NLD	471	40.9766	37.3673	8.06794	7.00637	4.03397
VatanenT_2016	RUS	279	11.4695	11.4695	1.43369	1.43369	0
BackhedF_2015	SWE	377	8.22281	7.42706	0.795756	1.32626	0.265252
Bengtsson-PalmeJ_2015	SWE	70	40	34.2857	2.85714	14.2857	2.85714
KarlssonFH_2013	SWE	39	15.3846	12.8205	0	7.69231	0
HanniganGD_2017	USA	25	4	4	0	0	0
HMP_2012	USA	147	15.6463	15.6463	3.40136	4.08163	0.680272
Obregon-TitoAJ_2015	USA	22	13.6364	13.6364	4.54545	9.09091	0
VogtmannE_2016	USA	52	23.0769	23.0769	1.92308	0	0
BritoIL_2016	FJI	172*	100	100	89.5349	100	86.6279
LiuW_2016	MNG	65*	98.4615	98.4615	76.9231	84.6154	56.9231
Obregon-TitoAJ_2015	PER	36*	97.2222	88.8889	77.7778	77.7778	69.4444
RampelliS_2015	TZA	27*	100	96.2963	88.8889	100	55.5556
SmitsSA_2017	TZA	40*	85	75	35	70	42.5
CM_Ethiopia	ETH	50*	94	92	68	90	64
CM_Ghana	GHA	44*	90.9	77.3	54.5	86.4	54.5
CM_Madagascar	MDG	110*	95.4545	89.0909	70.9091	89.0909	77.2727
CM_Tanzania	TZA	68*	88.2	85.3	64.7	72.1	54.4		* Denotes Non-Westernised samples
