# Supplementary material for: The Prevotella copri Complex Comprises Four Distinct Clades Underrepresented in Westernized Populations
Source: Cell Host Microbe. 2019 Nov 13;26(5):666–679.e7. doi: 10.1016/j.chom.2019.08.018 (PMC6854460; doi:10.1016/j.chom.2019.08.018)
Supplement: Table S3. Functional Diversity within the P. copri Complex, Related to Figure 3 — Prevalence of eggNOG categories in each of the P. copri clades (Tab 1). Prevalence of all CAZy families in each of the P. copri clades (Tab 2). Potential plant-degrading CAZy families present and their prevalence in each clade. Families are separated based on their enzyme class and broad predicted substrate specificity (Tab 3). [file mmc4.xlsx]

## Sheet: eggNOG_table
eggNOG	Copri_A_prevalence	Copri_B_prevalence	Copri_C_prevalence	Copri_D_prevalence
09100 Metabolism|09101 Carbohydrate metabolism|00010 Glycolysis / Gluconeogenesis [PATH:ko00010]|K00002 AKR1A1, adh; alcohol dehydrogenase (NADP+) [EC:1.1.1.2]___09100 Metabolism|09101 Carbohydrate metabolism|00040 Pentose and glucuronate interconversions [PATH:ko00040]|K00002 AKR1A1, adh; alcohol dehydrogenase (NADP+) [EC:1.1.1.2]___09100 Metabolism|09103 Lipid metabolism|00561 Glycerolipid meta…	26.2639	3.46535	22.9885	33.3333
09100 Metabolism|09101 Carbohydrate metabolism|00010 Glycolysis / Gluconeogenesis [PATH:ko00010]|K00169 porA; pyruvate ferredoxin oxidoreductase alpha subunit [EC:1.2.7.1]___09100 Metabolism|09101 Carbohydrate metabolism|00020 Citrate cycle (TCA cycle) [PATH:ko00020]|K00169 porA; pyruvate ferredoxin oxidoreductase alpha subunit [EC:1.2.7.1]___09100 Metabolism|09101 Carbohydrate metabolism|00620 P…	94.0814	51.4851	82.7586	66.6667
09100 Metabolism|09101 Carbohydrate metabolism|00010 Glycolysis / Gluconeogenesis [PATH:ko00010]|K01610 E4.1.1.49, pckA; phosphoenolpyruvate carboxykinase (ATP) [EC:4.1.1.49]___09100 Metabolism|09101 Carbohydrate metabolism|00020 Citrate cycle (TCA cycle) [PATH:ko00020]|K01610 E4.1.1.49, pckA; phosphoenolpyruvate carboxykinase (ATP) [EC:4.1.1.49]___09100 Metabolism|09101 Carbohydrate metabolism|0…	95.4377	55.9406	94.2529	71.4286
09100 Metabolism|09101 Carbohydrate metabolism|00010 Glycolysis / Gluconeogenesis [PATH:ko00010]|K03737 por, nifJ; pyruvate-ferredoxin/flavodoxin oxidoreductase [EC:1.2.7.1 1.2.7.-]___09100 Metabolism|09101 Carbohydrate metabolism|00020 Citrate cycle (TCA cycle) [PATH:ko00020]|K03737 por, nifJ; pyruvate-ferredoxin/flavodoxin oxidoreductase [EC:1.2.7.1 1.2.7.-]___09100 Metabolism|09101 Carbohydrat…	94.0814	51.4851	82.7586	66.6667
09100 Metabolism|09101 Carbohydrate metabolism|00020 Citrate cycle (TCA cycle) [PATH:ko00020]|K00239 sdhA, frdA; succinate dehydrogenase / fumarate reductase, flavoprotein subunit [EC:1.3.5.1 1.3.5.4]___09100 Metabolism|09101 Carbohydrate metabolism|00650 Butanoate metabolism [PATH:ko00650]|K00239 sdhA, frdA; succinate dehydrogenase / fumarate reductase, flavoprotein subunit [EC:1.3.5.1 1.3.5.4]_…	96.1776	39.604	93.1034	80.9524
09100 Metabolism|09101 Carbohydrate metabolism|00020 Citrate cycle (TCA cycle) [PATH:ko00020]|K00240 sdhB, frdB; succinate dehydrogenase / fumarate reductase, iron-sulfur subunit [EC:1.3.5.1 1.3.5.4]___09100 Metabolism|09101 Carbohydrate metabolism|00650 Butanoate metabolism [PATH:ko00650]|K00240 sdhB, frdB; succinate dehydrogenase / fumarate reductase, iron-sulfur subunit [EC:1.3.5.1 1.3.5.4]___…	94.8212	53.9604	86.2069	80.9524
09100 Metabolism|09101 Carbohydrate metabolism|00020 Citrate cycle (TCA cycle) [PATH:ko00020]|K00244 frdA; fumarate reductase flavoprotein subunit [EC:1.3.5.4]___09100 Metabolism|09101 Carbohydrate metabolism|00620 Pyruvate metabolism [PATH:ko00620]|K00244 frdA; fumarate reductase flavoprotein subunit [EC:1.3.5.4]___09100 Metabolism|09101 Carbohydrate metabolism|00650 Butanoate metabolism [PATH:k…	96.1776	39.604	93.1034	80.9524
09100 Metabolism|09101 Carbohydrate metabolism|00030 Pentose phosphate pathway [PATH:ko00030]|K07404 pgl; 6-phosphogluconolactonase [EC:3.1.1.31]	1.97287	0.990099	83.908	14.2857
09100 Metabolism|09101 Carbohydrate metabolism|00040 Pentose and glucuronate interconversions [PATH:ko00040]|K00008 SORD, gutB; L-iditol 2-dehydrogenase [EC:1.1.1.14]___09100 Metabolism|09101 Carbohydrate metabolism|00051 Fructose and mannose metabolism [PATH:ko00051]|K00008 SORD, gutB; L-iditol 2-dehydrogenase [EC:1.1.1.14]	48.9519	29.2079	75.8621	47.619
09100 Metabolism|09101 Carbohydrate metabolism|00040 Pentose and glucuronate interconversions [PATH:ko00040]|K00848 rhaB; rhamnulokinase [EC:2.7.1.5]___09100 Metabolism|09101 Carbohydrate metabolism|00051 Fructose and mannose metabolism [PATH:ko00051]|K00848 rhaB; rhamnulokinase [EC:2.7.1.5]	54.3773	99.505	98.8506	95.2381
09100 Metabolism|09101 Carbohydrate metabolism|00040 Pentose and glucuronate interconversions [PATH:ko00040]|K00853 araB; L-ribulokinase [EC:2.7.1.16]	99.5068	0	93.1034	100
09100 Metabolism|09101 Carbohydrate metabolism|00040 Pentose and glucuronate interconversions [PATH:ko00040]|K01184 E3.2.1.15; polygalacturonase [EC:3.2.1.15]	94.2047	93.5644	34.4828	100
09100 Metabolism|09101 Carbohydrate metabolism|00040 Pentose and glucuronate interconversions [PATH:ko00040]|K01195 uidA, GUSB; beta-glucuronidase [EC:3.2.1.31]___09100 Metabolism|09107 Glycan biosynthesis and metabolism|00531 Glycosaminoglycan degradation [PATH:ko00531]|K01195 uidA, GUSB; beta-glucuronidase [EC:3.2.1.31]___09100 Metabolism|09108 Metabolism of cofactors and vitamins|00860 Porphyr…	36.8681	98.0198	35.6322	90.4762
09100 Metabolism|09101 Carbohydrate metabolism|00040 Pentose and glucuronate interconversions [PATH:ko00040]|K01629 rhaD; rhamnulose-1-phosphate aldolase [EC:4.1.2.19]___09100 Metabolism|09101 Carbohydrate metabolism|00051 Fructose and mannose metabolism [PATH:ko00051]|K01629 rhaD; rhamnulose-1-phosphate aldolase [EC:4.1.2.19]	54.1307	99.505	36.7816	95.2381
09100 Metabolism|09101 Carbohydrate metabolism|00040 Pentose and glucuronate interconversions [PATH:ko00040]|K01728 pel; pectate lyase [EC:4.2.2.2]___09140 Cellular Processes|09145 Cellular community - prokaryotes|02024 Quorum sensing [PATH:ko02024]|K01728 pel; pectate lyase [EC:4.2.2.2]	61.7756	93.5644	3.44828	61.9048
09100 Metabolism|09101 Carbohydrate metabolism|00040 Pentose and glucuronate interconversions [PATH:ko00040]|K01804 araA; L-arabinose isomerase [EC:5.3.1.4]	99.0136	0	90.8046	85.7143
09100 Metabolism|09101 Carbohydrate metabolism|00040 Pentose and glucuronate interconversions [PATH:ko00040]|K08322 rspB; L-gulonate 5-dehydrogenase [EC:1.1.1.380]	48.9519	29.2079	70.1149	42.8571
09100 Metabolism|09101 Carbohydrate metabolism|00051 Fructose and mannose metabolism [PATH:ko00051]|K00045 E1.1.1.67, mtlK; mannitol 2-dehydrogenase [EC:1.1.1.67]	45.2528	28.2178	60.9195	19.0476
09100 Metabolism|09101 Carbohydrate metabolism|00051 Fructose and mannose metabolism [PATH:ko00051]|K00064 E1.1.1.122; D-threo-aldose 1-dehydrogenase [EC:1.1.1.122]___09100 Metabolism|09101 Carbohydrate metabolism|00053 Ascorbate and aldarate metabolism [PATH:ko00053]|K00064 E1.1.1.122; D-threo-aldose 1-dehydrogenase [EC:1.1.1.122]	0	0	18.3908	4.7619
09100 Metabolism|09101 Carbohydrate metabolism|00051 Fructose and mannose metabolism [PATH:ko00051]|K00066 algD; GDP-mannose 6-dehydrogenase [EC:1.1.1.132]___09100 Metabolism|09101 Carbohydrate metabolism|00520 Amino sugar and nucleotide sugar metabolism [PATH:ko00520]|K00066 algD; GDP-mannose 6-dehydrogenase [EC:1.1.1.132]___09130 Environmental Information Processing|09132 Signal transduction|02…	93.2182	4.9505	54.023	100
09100 Metabolism|09101 Carbohydrate metabolism|00051 Fructose and mannose metabolism [PATH:ko00051]|K01218 gmuG; mannan endo-1,4-beta-mannosidase [EC:3.2.1.78]___09140 Cellular Processes|09145 Cellular community - prokaryotes|02024 Quorum sensing [PATH:ko02024]|K01218 gmuG; mannan endo-1,4-beta-mannosidase [EC:3.2.1.78]	98.397	5.44554	100	100
09100 Metabolism|09101 Carbohydrate metabolism|00051 Fructose and mannose metabolism [PATH:ko00051]|K01729 algL; poly(beta-D-mannuronate) lyase [EC:4.2.2.3]	6.53514	30.198	0	0
09100 Metabolism|09101 Carbohydrate metabolism|00051 Fructose and mannose metabolism [PATH:ko00051]|K01813 rhaA; L-rhamnose isomerase [EC:5.3.1.14]	53.7608	98.5149	37.931	95.2381
09100 Metabolism|09101 Carbohydrate metabolism|00051 Fructose and mannose metabolism [PATH:ko00051]|K01818 fucI; L-fucose/D-arabinose isomerase [EC:5.3.1.25 5.3.1.3]	0	0	95.4023	71.4286
09100 Metabolism|09101 Carbohydrate metabolism|00051 Fructose and mannose metabolism [PATH:ko00051]|K19355 MAN; mannan endo-1,4-beta-mannosidase [EC:3.2.1.78]	95.3144	3.9604	5.74713	66.6667
09100 Metabolism|09101 Carbohydrate metabolism|00051 Fructose and mannose metabolism [PATH:ko00051]|K19633 sr; sorbose reductase [EC:1.1.1.289]	45.2528	28.2178	60.9195	19.0476
09100 Metabolism|09101 Carbohydrate metabolism|00052 Galactose metabolism [PATH:ko00052]|K01182 IMA, malL; oligo-1,6-glucosidase [EC:3.2.1.10]___09100 Metabolism|09101 Carbohydrate metabolism|00500 Starch and sucrose metabolism [PATH:ko00500]|K01182 IMA, malL; oligo-1,6-glucosidase [EC:3.2.1.10]	87.4229	63.3663	88.5057	85.7143
09100 Metabolism|09101 Carbohydrate metabolism|00052 Galactose metabolism [PATH:ko00052]|K01854 glf; UDP-galactopyranose mutase [EC:5.4.99.9]___09100 Metabolism|09101 Carbohydrate metabolism|00520 Amino sugar and nucleotide sugar metabolism [PATH:ko00520]|K01854 glf; UDP-galactopyranose mutase [EC:5.4.99.9]	60.5425	7.42574	11.4943	9.52381
09100 Metabolism|09101 Carbohydrate metabolism|00052 Galactose metabolism [PATH:ko00052]|K12308 bgaB, lacA; beta-galactosidase [EC:3.2.1.23]	60.1726	0	78.1609	100
09100 Metabolism|09101 Carbohydrate metabolism|00500 Starch and sucrose metabolism [PATH:ko00500]|K00689 E2.4.1.5; dextransucrase [EC:2.4.1.5]___09130 Environmental Information Processing|09132 Signal transduction|02020 Two-component system [PATH:ko02020]|K00689 E2.4.1.5; dextransucrase [EC:2.4.1.5]	87.053	0.990099	4.5977	0
09100 Metabolism|09101 Carbohydrate metabolism|00500 Starch and sucrose metabolism [PATH:ko00500]|K00694 bcsA; cellulose synthase (UDP-forming) [EC:2.4.1.12]___09140 Cellular Processes|09145 Cellular community - prokaryotes|02026 Biofilm formation - Escherichia coli [PATH:ko02026]|K00694 bcsA; cellulose synthase (UDP-forming) [EC:2.4.1.12]___09180 Brite Hierarchies|09181 Protein families: metabol…	75.9556	12.3762	0	90.4762
09100 Metabolism|09101 Carbohydrate metabolism|00500 Starch and sucrose metabolism [PATH:ko00500]|K00978 rfbF; glucose-1-phosphate cytidylyltransferase [EC:2.7.7.33]___09100 Metabolism|09101 Carbohydrate metabolism|00520 Amino sugar and nucleotide sugar metabolism [PATH:ko00520]|K00978 rfbF; glucose-1-phosphate cytidylyltransferase [EC:2.7.7.33]	29.2232	0	4.5977	9.52381
09100 Metabolism|09101 Carbohydrate metabolism|00500 Starch and sucrose metabolism [PATH:ko00500]|K01179 E3.2.1.4; endoglucanase [EC:3.2.1.4]	99.6301	51.4851	86.2069	100
09100 Metabolism|09101 Carbohydrate metabolism|00500 Starch and sucrose metabolism [PATH:ko00500]|K01208 cd, ma, nplT; cyclomaltodextrinase / maltogenic alpha-amylase / neopullulanase [EC:3.2.1.54 3.2.1.133 3.2.1.135]	0.123305	20.297	1.14943	0
09100 Metabolism|09101 Carbohydrate metabolism|00500 Starch and sucrose metabolism [PATH:ko00500]|K05343 treS; maltose alpha-D-glucosyltransferase / alpha-amylase [EC:5.4.99.16 3.2.1.1]	87.4229	63.3663	88.5057	85.7143
09100 Metabolism|09101 Carbohydrate metabolism|00500 Starch and sucrose metabolism [PATH:ko00500]|K05988 dexA; dextranase [EC:3.2.1.11]	35.7583	75.2475	8.04598	0
09100 Metabolism|09101 Carbohydrate metabolism|00500 Starch and sucrose metabolism [PATH:ko00500]|K18775 lf2; levanbiose-producing levanase [EC:3.2.1.64]	96.3009	0.990099	75.8621	80.9524
09100 Metabolism|09101 Carbohydrate metabolism|00520 Amino sugar and nucleotide sugar metabolism [PATH:ko00520]|K00983 neuA; N-acylneuraminate cytidylyltransferase [EC:2.7.7.43]	7.76819	4.45545	10.3448	14.2857
09100 Metabolism|09101 Carbohydrate metabolism|00520 Amino sugar and nucleotide sugar metabolism [PATH:ko00520]|K01183 E3.2.1.14; chitinase [EC:3.2.1.14]	0	0	11.4943	0
09100 Metabolism|09101 Carbohydrate metabolism|00520 Amino sugar and nucleotide sugar metabolism [PATH:ko00520]|K01198 xynB; xylan 1,4-beta-xylosidase [EC:3.2.1.37]	99.2602	0.49505	96.5517	100
09100 Metabolism|09101 Carbohydrate metabolism|00520 Amino sugar and nucleotide sugar metabolism [PATH:ko00520]|K01209 abfA; alpha-N-arabinofuranosidase [EC:3.2.1.55]	100	0.990099	100	100
09100 Metabolism|09101 Carbohydrate metabolism|00520 Amino sugar and nucleotide sugar metabolism [PATH:ko00520]|K01639 E4.1.3.3, nanA, NPL; N-acetylneuraminate lyase [EC:4.1.3.3]	29.7164	0	88.5057	90.4762
09100 Metabolism|09101 Carbohydrate metabolism|00520 Amino sugar and nucleotide sugar metabolism [PATH:ko00520]|K01709 rfbG; CDP-glucose 4,6-dehydratase [EC:4.2.1.45]	28.36	0	4.5977	9.52381
09100 Metabolism|09101 Carbohydrate metabolism|00520 Amino sugar and nucleotide sugar metabolism [PATH:ko00520]|K01787 RENBP; N-acylglucosamine 2-epimerase [EC:5.1.3.8]	97.7805	3.46535	100	100
09100 Metabolism|09101 Carbohydrate metabolism|00520 Amino sugar and nucleotide sugar metabolism [PATH:ko00520]|K02472 wecC; UDP-N-acetyl-D-mannosaminuronic acid dehydrogenase [EC:1.1.1.336]___09140 Cellular Processes|09145 Cellular community - prokaryotes|05111 Biofilm formation - Vibrio cholerae [PATH:ko05111]|K02472 wecC; UDP-N-acetyl-D-mannosaminuronic acid dehydrogenase [EC:1.1.1.336]	93.5882	28.7129	54.023	100
09100 Metabolism|09101 Carbohydrate metabolism|00520 Amino sugar and nucleotide sugar metabolism [PATH:ko00520]|K02474 wbpO; UDP-N-acetyl-D-galactosamine dehydrogenase [EC:1.1.1.-]___09180 Brite Hierarchies|09181 Protein families: metabolism|01005 Lipopolysaccharide biosynthesis proteins [BR:ko01005]|K02474 wbpO; UDP-N-acetyl-D-galactosamine dehydrogenase [EC:1.1.1.-]	93.0949	4.9505	54.023	100
09100 Metabolism|09101 Carbohydrate metabolism|00520 Amino sugar and nucleotide sugar metabolism [PATH:ko00520]|K02564 nagB, GNPDA; glucosamine-6-phosphate deaminase [EC:3.5.99.6]	99.8767	0.49505	91.954	100
09100 Metabolism|09101 Carbohydrate metabolism|00520 Amino sugar and nucleotide sugar metabolism [PATH:ko00520]|K07106 murQ; N-acetylmuramic acid 6-phosphate etherase [EC:4.2.1.126]	98.5203	1.48515	91.954	80.9524
09100 Metabolism|09101 Carbohydrate metabolism|00520 Amino sugar and nucleotide sugar metabolism [PATH:ko00520]|K07806 arnB, pmrH; UDP-4-amino-4-deoxy-L-arabinose-oxoglutarate aminotransferase [EC:2.6.1.87]___09130 Environmental Information Processing|09132 Signal transduction|02020 Two-component system [PATH:ko02020]|K07806 arnB, pmrH; UDP-4-amino-4-deoxy-L-arabinose-oxoglutarate aminotransferas…	5.17879	21.2871	33.3333	4.7619
09100 Metabolism|09101 Carbohydrate metabolism|00520 Amino sugar and nucleotide sugar metabolism [PATH:ko00520]|K08068 siaA, neuC1; UDP-N-acetylglucosamine 2-epimerase (hydrolysing) [EC:3.2.1.183]	34.8952	31.1881	20.6897	0
09100 Metabolism|09101 Carbohydrate metabolism|00520 Amino sugar and nucleotide sugar metabolism [PATH:ko00520]|K08679 E5.1.3.6; UDP-glucuronate 4-epimerase [EC:5.1.3.6]	12.2072	0.49505	17.2414	23.8095
09100 Metabolism|09101 Carbohydrate metabolism|00520 Amino sugar and nucleotide sugar metabolism [PATH:ko00520]|K12373 HEXA_B; hexosaminidase [EC:3.2.1.52]___09100 Metabolism|09107 Glycan biosynthesis and metabolism|00511 Other glycan degradation [PATH:ko00511]|K12373 HEXA_B; hexosaminidase [EC:3.2.1.52]___09100 Metabolism|09107 Glycan biosynthesis and metabolism|00513 Various types of N-glycan b…	80.6412	1.48515	100	100
09100 Metabolism|09101 Carbohydrate metabolism|00520 Amino sugar and nucleotide sugar metabolism [PATH:ko00520]|K13010 per, rfbE; perosamine synthetase [EC:2.6.1.102]___09180 Brite Hierarchies|09181 Protein families: metabolism|01005 Lipopolysaccharide biosynthesis proteins [BR:ko01005]|K13010 per, rfbE; perosamine synthetase [EC:2.6.1.102]___09180 Brite Hierarchies|09181 Protein families: metabo…	25.0308	4.45545	51.7241	14.2857
09100 Metabolism|09101 Carbohydrate metabolism|00520 Amino sugar and nucleotide sugar metabolism [PATH:ko00520]|K13015 wbpA; UDP-N-acetyl-D-glucosamine dehydrogenase [EC:1.1.1.136]___09180 Brite Hierarchies|09181 Protein families: metabolism|01005 Lipopolysaccharide biosynthesis proteins [BR:ko01005]|K13015 wbpA; UDP-N-acetyl-D-glucosamine dehydrogenase [EC:1.1.1.136]	93.0949	4.9505	54.023	100
09100 Metabolism|09101 Carbohydrate metabolism|00520 Amino sugar and nucleotide sugar metabolism [PATH:ko00520]|K15855 csxA; exo-1,4-beta-D-glucosaminidase [EC:3.2.1.165]	0	12.3762	0	0
09100 Metabolism|09101 Carbohydrate metabolism|00520 Amino sugar and nucleotide sugar metabolism [PATH:ko00520]|K15921 xynD; arabinoxylan arabinofuranohydrolase [EC:3.2.1.55]	15.783	0	0	57.1429
09100 Metabolism|09101 Carbohydrate metabolism|00562 Inositol phosphate metabolism [PATH:ko00562]|K01083 E3.1.3.8; 3-phytase [EC:3.1.3.8]	29.2232	0.49505	22.9885	0
09100 Metabolism|09101 Carbohydrate metabolism|00620 Pyruvate metabolism [PATH:ko00620]|K01759 GLO1, gloA; lactoylglutathione lyase [EC:4.4.1.5]	49.815	41.5842	78.1609	71.4286
09100 Metabolism|09101 Carbohydrate metabolism|00630 Glyoxylate and dicarboxylate metabolism [PATH:ko00630]|K00048 fucO; lactaldehyde reductase [EC:1.1.1.77]___09100 Metabolism|09101 Carbohydrate metabolism|00640 Propanoate metabolism [PATH:ko00640]|K00048 fucO; lactaldehyde reductase [EC:1.1.1.77]	0.123305	0	93.1034	0
09100 Metabolism|09101 Carbohydrate metabolism|00630 Glyoxylate and dicarboxylate metabolism [PATH:ko00630]|K00830 AGXT; alanine-glyoxylate transaminase / serine-glyoxylate transaminase / serine-pyruvate transaminase [EC:2.6.1.44 2.6.1.45 2.6.1.51]___09100 Metabolism|09102 Energy metabolism|00680 Methane metabolism [PATH:ko00680]|K00830 AGXT; alanine-glyoxylate transaminase / serine-glyoxylate tr…	4.43896	17.3267	6.89655	0
09100 Metabolism|09101 Carbohydrate metabolism|00640 Propanoate metabolism [PATH:ko00640]|K03417 prpB; methylisocitrate lyase [EC:4.1.3.30]	0.986436	17.3267	0	0
09100 Metabolism|09101 Carbohydrate metabolism|00640 Propanoate metabolism [PATH:ko00640]|K18369 adh2; alcohol dehydrogenase [EC:1.1.1.-]	88.1628	0	94.2529	80.9524
09100 Metabolism|09101 Carbohydrate metabolism|00650 Butanoate metabolism [PATH:ko00650]|K18009 budC; meso-butanediol dehydrogenase / (S,S)-butanediol dehydrogenase / diacetyl reductase [EC:1.1.1.- 1.1.1.76 1.1.1.304]	0	100	0	0
09100 Metabolism|09102 Energy metabolism|00190 Oxidative phosphorylation [PATH:ko00190]|K00339 nuoJ; NADH-quinone oxidoreductase subunit J [EC:1.6.5.3]	96.5475	60.396	91.954	66.6667
09100 Metabolism|09102 Energy metabolism|00190 Oxidative phosphorylation [PATH:ko00190]|K00425 cydA; cytochrome bd ubiquinol oxidase subunit I [EC:1.10.3.14]___09130 Environmental Information Processing|09132 Signal transduction|02020 Two-component system [PATH:ko02020]|K00425 cydA; cytochrome bd ubiquinol oxidase subunit I [EC:1.10.3.14]	97.6572	0	91.954	71.4286
09100 Metabolism|09102 Energy metabolism|00190 Oxidative phosphorylation [PATH:ko00190]|K00426 cydB; cytochrome bd ubiquinol oxidase subunit II [EC:1.10.3.14]___09130 Environmental Information Processing|09132 Signal transduction|02020 Two-component system [PATH:ko02020]|K00426 cydB; cytochrome bd ubiquinol oxidase subunit II [EC:1.10.3.14]	97.2873	0.49505	90.8046	76.1905
09100 Metabolism|09102 Energy metabolism|00190 Oxidative phosphorylation [PATH:ko00190]|K00937 ppk; polyphosphate kinase [EC:2.7.4.1]___09120 Genetic Information Processing|09123 Folding, sorting and degradation|03018 RNA degradation [PATH:ko03018]|K00937 ppk; polyphosphate kinase [EC:2.7.4.1]___09180 Brite Hierarchies|09182 Protein families: genetic information processing|03019 Messenger RNA Bio…	83.2306	61.8812	35.6322	33.3333
09100 Metabolism|09102 Energy metabolism|00190 Oxidative phosphorylation [PATH:ko00190]|K01507 ppa; inorganic pyrophosphatase [EC:3.6.1.1]	1.72626	97.0297	35.6322	85.7143
09100 Metabolism|09102 Energy metabolism|00190 Oxidative phosphorylation [PATH:ko00190]|K03885 ndh; NADH dehydrogenase [EC:1.6.99.3]	98.0271	5.94059	91.954	61.9048
09100 Metabolism|09102 Energy metabolism|00190 Oxidative phosphorylation [PATH:ko00190]|K15987 hppA; K(+)-stimulated pyrophosphate-energized sodium pump [EC:3.6.1.1]	1.72626	97.0297	35.6322	85.7143
09100 Metabolism|09102 Energy metabolism|00910 Nitrogen metabolism [PATH:ko00910]|K00366 nirA; ferredoxin-nitrite reductase [EC:1.7.7.1]	7.52158	0	6.89655	38.0952
09100 Metabolism|09102 Energy metabolism|00910 Nitrogen metabolism [PATH:ko00910]|K01673 cynT, can; carbonic anhydrase [EC:4.2.1.1]	97.5339	24.2574	78.1609	85.7143
09100 Metabolism|09102 Energy metabolism|00910 Nitrogen metabolism [PATH:ko00910]|K02575 NRT, narK, nrtP, nasA; MFS transporter, NNP family, nitrate/nitrite transporter___09180 Brite Hierarchies|09183 Protein families: signaling and cellular processes|02000 Transporters [BR:ko02000]|K02575 NRT, narK, nrtP, nasA; MFS transporter, NNP family, nitrate/nitrite transporter	6.53514	29.2079	0	0
09100 Metabolism|09102 Energy metabolism|00910 Nitrogen metabolism [PATH:ko00910]|K05601 hcp; hydroxylamine reductase [EC:1.7.99.1]	58.4464	0	80.4598	47.619
09100 Metabolism|09102 Energy metabolism|00920 Sulfur metabolism [PATH:ko00920]|K00381 cysI; sulfite reductase (NADPH) hemoprotein beta-component [EC:1.8.1.2]	7.52158	0	6.89655	38.0952
09100 Metabolism|09102 Energy metabolism|00920 Sulfur metabolism [PATH:ko00920]|K00390 cysH; phosphoadenosine phosphosulfate reductase [EC:1.8.4.8 1.8.4.10]	13.1936	9.90099	20.6897	71.4286
09100 Metabolism|09102 Energy metabolism|00920 Sulfur metabolism [PATH:ko00920]|K00392 sir; sulfite reductase (ferredoxin) [EC:1.8.7.1]	7.52158	0	6.89655	38.0952
09100 Metabolism|09102 Energy metabolism|00920 Sulfur metabolism [PATH:ko00920]|K00955 cysNC; bifunctional enzyme CysN/CysC [EC:2.7.7.4 2.7.1.25]___09100 Metabolism|09104 Nucleotide metabolism|00230 Purine metabolism [PATH:ko00230]|K00955 cysNC; bifunctional enzyme CysN/CysC [EC:2.7.7.4 2.7.1.25]___09100 Metabolism|09106 Metabolism of other amino acids|00450 Selenocompound metabolism [PATH:ko0045…	8.75462	0	10.3448	71.4286
09100 Metabolism|09102 Energy metabolism|00920 Sulfur metabolism [PATH:ko00920]|K00956 cysN; sulfate adenylyltransferase subunit 1 [EC:2.7.7.4]___09100 Metabolism|09104 Nucleotide metabolism|00230 Purine metabolism [PATH:ko00230]|K00956 cysN; sulfate adenylyltransferase subunit 1 [EC:2.7.7.4]___09100 Metabolism|09106 Metabolism of other amino acids|00450 Selenocompound metabolism [PATH:ko00450]|K…	8.75462	0	10.3448	71.4286
09100 Metabolism|09102 Energy metabolism|00920 Sulfur metabolism [PATH:ko00920]|K00957 cysD; sulfate adenylyltransferase subunit 2 [EC:2.7.7.4]___09100 Metabolism|09104 Nucleotide metabolism|00230 Purine metabolism [PATH:ko00230]|K00957 cysD; sulfate adenylyltransferase subunit 2 [EC:2.7.7.4]___09100 Metabolism|09106 Metabolism of other amino acids|00450 Selenocompound metabolism [PATH:ko00450]|K…	23.5512	0	9.1954	42.8571
09100 Metabolism|09102 Energy metabolism|00920 Sulfur metabolism [PATH:ko00920]|K01739 metB; cystathionine gamma-synthase [EC:2.5.1.48]___09100 Metabolism|09105 Amino acid metabolism|00270 Cysteine and methionine metabolism [PATH:ko00270]|K01739 metB; cystathionine gamma-synthase [EC:2.5.1.48]___09100 Metabolism|09106 Metabolism of other amino acids|00450 Selenocompound metabolism [PATH:ko00450]|…	54.1307	31.1881	88.5057	100
09100 Metabolism|09103 Lipid metabolism|00561 Glycerolipid metabolism [PATH:ko00561]|K19004 K19004; processive 1,2-diacylglycerol beta-glycosyltransferase [EC:2.4.1.315 2.4.1.-]___09180 Brite Hierarchies|09181 Protein families: metabolism|01003 Glycosyltransferases [BR:ko01003]|K19004 K19004; processive 1,2-diacylglycerol beta-glycosyltransferase [EC:2.4.1.315 2.4.1.-] Glc b1-3 DAG	94.5746	99.505	14.9425	9.52381
09100 Metabolism|09103 Lipid metabolism|00561 Glycerolipid metabolism [PATH:ko00561]|K19005 ltaS; lipoteichoic acid synthase [EC:2.7.8.20]	3.69914	0	36.7816	4.7619
09100 Metabolism|09103 Lipid metabolism|00564 Glycerophospholipid metabolism [PATH:ko00564]|K00980 tagD; glycerol-3-phosphate cytidylyltransferase [EC:2.7.7.39]	5.79531	4.45545	21.8391	0
09100 Metabolism|09103 Lipid metabolism|00564 Glycerophospholipid metabolism [PATH:ko00564]|K01126 E3.1.4.46, glpQ, ugpQ; glycerophosphoryl diester phosphodiesterase [EC:3.1.4.46]	79.6547	8.91089	33.3333	28.5714
09100 Metabolism|09103 Lipid metabolism|00600 Sphingolipid metabolism [PATH:ko00600]|K01134 ARSA; arylsulfatase A [EC:3.1.6.8]___09140 Cellular Processes|09141 Transport and catabolism|04142 Lysosome [PATH:ko04142]|K01134 ARSA; arylsulfatase A [EC:3.1.6.8]	0	0	87.3563	85.7143
09100 Metabolism|09103 Lipid metabolism|00600 Sphingolipid metabolism [PATH:ko00600]|K01186 NEU1; sialidase-1 [EC:3.2.1.18]___09100 Metabolism|09107 Glycan biosynthesis and metabolism|00511 Other glycan degradation [PATH:ko00511]|K01186 NEU1; sialidase-1 [EC:3.2.1.18]___09140 Cellular Processes|09141 Transport and catabolism|04142 Lysosome [PATH:ko04142]|K01186 NEU1; sialidase-1 [EC:3.2.1.18]___0…	26.8804	0	93.1034	90.4762
09100 Metabolism|09103 Lipid metabolism|00600 Sphingolipid metabolism [PATH:ko00600]|K01201 GBA, srfJ; glucosylceramidase [EC:3.2.1.45]___09100 Metabolism|09107 Glycan biosynthesis and metabolism|00511 Other glycan degradation [PATH:ko00511]|K01201 GBA, srfJ; glucosylceramidase [EC:3.2.1.45]___09140 Cellular Processes|09141 Transport and catabolism|04142 Lysosome [PATH:ko04142]|K01201 GBA, srfJ; …	70.037	91.0891	11.4943	9.52381
09100 Metabolism|09104 Nucleotide metabolism|00230 Purine metabolism [PATH:ko00230]|K01241 amn; AMP nucleosidase [EC:3.2.2.4]	14.6732	1.48515	6.89655	0
09100 Metabolism|09104 Nucleotide metabolism|00240 Pyrimidine metabolism [PATH:ko00240]|K00226 pyrD; dihydroorotate dehydrogenase (fumarate) [EC:1.3.98.1]	96.9174	4.45545	97.7011	100
09100 Metabolism|09104 Nucleotide metabolism|00240 Pyrimidine metabolism [PATH:ko00240]|K00254 DHODH, pyrD; dihydroorotate dehydrogenase [EC:1.3.5.2]	96.7941	4.45545	97.7011	100
09100 Metabolism|09105 Amino acid metabolism|00220 Arginine biosynthesis [PATH:ko00220]|K00145 argC; N-acetyl-gamma-glutamyl-phosphate reductase [EC:1.2.1.38]	95.1911	56.9307	83.908	57.1429
09100 Metabolism|09105 Amino acid metabolism|00220 Arginine biosynthesis [PATH:ko00220]|K01476 E3.5.3.1, rocF, arg; arginase [EC:3.5.3.1]___09100 Metabolism|09105 Amino acid metabolism|00330 Arginine and proline metabolism [PATH:ko00330]|K01476 E3.5.3.1, rocF, arg; arginase [EC:3.5.3.1]___09160 Human Diseases|09167 Infectious diseases|05146 Amoebiasis [PATH:ko05146]|K01476 E3.5.3.1, rocF, arg; ar…	1.72626	0	16.092	0
09100 Metabolism|09105 Amino acid metabolism|00220 Arginine biosynthesis [PATH:ko00220]|K05597 aspQ, ansB, ansA; glutamin-(asparagin-)ase [EC:3.5.1.38]___09100 Metabolism|09105 Amino acid metabolism|00250 Alanine, aspartate and glutamate metabolism [PATH:ko00250]|K05597 aspQ, ansB, ansA; glutamin-(asparagin-)ase [EC:3.5.1.38]___09100 Metabolism|09106 Metabolism of other amino acids|00471 D-Glutam…	0	97.5248	0	0
09100 Metabolism|09105 Amino acid metabolism|00220 Arginine biosynthesis [PATH:ko00220]|K05829 lysY, argC; LysW-gamma-L-alpha-aminoadipyl-6-phosphate/LysW-L-glutamyl-5-phosphate reductase [EC:1.2.1.-]___09100 Metabolism|09105 Amino acid metabolism|00300 Lysine biosynthesis [PATH:ko00300]|K05829 lysY, argC; LysW-gamma-L-alpha-aminoadipyl-6-phosphate/LysW-L-glutamyl-5-phosphate reductase [EC:1.2.1.…	95.1911	56.9307	83.908	57.1429
09100 Metabolism|09105 Amino acid metabolism|00250 Alanine, aspartate and glutamate metabolism [PATH:ko00250]|K00259 ald; alanine dehydrogenase [EC:1.4.1.1]___09100 Metabolism|09106 Metabolism of other amino acids|00430 Taurine and hypotaurine metabolism [PATH:ko00430]|K00259 ald; alanine dehydrogenase [EC:1.4.1.1]	96.5475	0	95.4023	95.2381
09100 Metabolism|09105 Amino acid metabolism|00250 Alanine, aspartate and glutamate metabolism [PATH:ko00250]|K01744 aspA; aspartate ammonia-lyase [EC:4.3.1.1]	18.7423	99.0099	96.5517	100
09100 Metabolism|09105 Amino acid metabolism|00260 Glycine, serine and threonine metabolism [PATH:ko00260]|K00060 tdh; threonine 3-dehydrogenase [EC:1.1.1.103]	48.9519	29.2079	70.1149	42.8571
09100 Metabolism|09105 Amino acid metabolism|00260 Glycine, serine and threonine metabolism [PATH:ko00260]|K01620 ltaE; threonine aldolase [EC:4.1.2.48]	66.0912	0	57.4713	95.2381
09100 Metabolism|09105 Amino acid metabolism|00270 Cysteine and methionine metabolism [PATH:ko00270]|K00558 DNMT1, dcm; DNA (cytosine-5)-methyltransferase 1 [EC:2.1.1.37]___09160 Human Diseases|09161 Cancers|05206 MicroRNAs in cancer [PATH:ko05206]|K00558 DNMT1, dcm; DNA (cytosine-5)-methyltransferase 1 [EC:2.1.1.37]___09180 Brite Hierarchies|09182 Protein families: genetic information processing…	87.6695	72.2772	81.6092	80.9524
09100 Metabolism|09105 Amino acid metabolism|00270 Cysteine and methionine metabolism [PATH:ko00270]|K08969 mtnE, mtnV; aminotransferase [EC:2.6.1.-]___09180 Brite Hierarchies|09181 Protein families: metabolism|01007 Amino acid related enzymes [BR:ko01007]|K08969 mtnE, mtnV; aminotransferase [EC:2.6.1.-]	88.2861	0.49505	31.0345	0
09100 Metabolism|09105 Amino acid metabolism|00330 Arginine and proline metabolism [PATH:ko00330]|K01259 pip; proline iminopeptidase [EC:3.4.11.5]___09180 Brite Hierarchies|09181 Protein families: metabolism|01002 Peptidases [BR:ko01002]|K01259 pip; proline iminopeptidase [EC:3.4.11.5]	79.2848	0	87.3563	80.9524
09100 Metabolism|09105 Amino acid metabolism|00330 Arginine and proline metabolism [PATH:ko00330]|K01470 E3.5.2.10; creatinine amidohydrolase [EC:3.5.2.10]	26.1406	0.49505	20.6897	14.2857
09100 Metabolism|09105 Amino acid metabolism|00330 Arginine and proline metabolism [PATH:ko00330]|K01480 speB; agmatinase [EC:3.5.3.11]	43.5265	90.099	27.5862	33.3333
09100 Metabolism|09105 Amino acid metabolism|00330 Arginine and proline metabolism [PATH:ko00330]|K12255 gbuA; guanidinobutyrase [EC:3.5.3.7]	1.72626	0	11.4943	0
09100 Metabolism|09105 Amino acid metabolism|00340 Histidine metabolism [PATH:ko00340]|K01479 hutG; formiminoglutamase [EC:3.5.3.8]	1.72626	0	11.4943	0
09100 Metabolism|09106 Metabolism of other amino acids|00440 Phosphonate and phosphinate metabolism [PATH:ko00440]|K01841 pepM; phosphoenolpyruvate phosphomutase [EC:5.4.2.9]	0.986436	17.3267	0	0
09100 Metabolism|09106 Metabolism of other amino acids|00440 Phosphonate and phosphinate metabolism [PATH:ko00440]|K03430 phnW; 2-aminoethylphosphonate-pyruvate transaminase [EC:2.6.1.37]___09180 Brite Hierarchies|09181 Protein families: metabolism|01007 Amino acid related enzymes [BR:ko01007]|K03430 phnW; 2-aminoethylphosphonate-pyruvate transaminase [EC:2.6.1.37]	39.7041	96.5347	12.6437	90.4762
09100 Metabolism|09106 Metabolism of other amino acids|00440 Phosphonate and phosphinate metabolism [PATH:ko00440]|K03823 pat; phosphinothricin acetyltransferase [EC:2.3.1.183]	0.123305	0	80.4598	100
09100 Metabolism|09106 Metabolism of other amino acids|00440 Phosphonate and phosphinate metabolism [PATH:ko00440]|K09459 E4.1.1.82; phosphonopyruvate decarboxylase [EC:4.1.1.82]	0.986436	17.3267	0	0
09100 Metabolism|09107 Glycan biosynthesis and metabolism|00511 Other glycan degradation [PATH:ko00511]|K01192 E3.2.1.25, MANBA, manB; beta-mannosidase [EC:3.2.1.25]___09140 Cellular Processes|09141 Transport and catabolism|04142 Lysosome [PATH:ko04142]|K01192 E3.2.1.25, MANBA, manB; beta-mannosidase [EC:3.2.1.25]	0.493218	12.8713	100	100
09100 Metabolism|09107 Glycan biosynthesis and metabolism|00511 Other glycan degradation [PATH:ko00511]|K01206 FUCA; alpha-L-fucosidase [EC:3.2.1.51]___09180 Brite Hierarchies|09183 Protein families: signaling and cellular processes|04147 Exosome [BR:ko04147]|K01206 FUCA; alpha-L-fucosidase [EC:3.2.1.51]	75.5857	12.3762	100	100
09100 Metabolism|09107 Glycan biosynthesis and metabolism|00531 Glycosaminoglycan degradation [PATH:ko00531]|K01197 hya; hyaluronoglucosaminidase [EC:3.2.1.35]___09180 Brite Hierarchies|09183 Protein families: signaling and cellular processes|00536 Glycosaminoglycan binding proteins [BR:ko00536]|K01197 hya; hyaluronoglucosaminidase [EC:3.2.1.35]___09180 Brite Hierarchies|09183 Protein families: s…	36.6215	0	96.5517	100
09100 Metabolism|09107 Glycan biosynthesis and metabolism|00531 Glycosaminoglycan degradation [PATH:ko00531]|K01205 NAGLU; alpha-N-acetylglucosaminidase [EC:3.2.1.50]___09140 Cellular Processes|09141 Transport and catabolism|04142 Lysosome [PATH:ko04142]|K01205 NAGLU; alpha-N-acetylglucosaminidase [EC:3.2.1.50]___09180 Brite Hierarchies|09183 Protein families: signaling and cellular processes|041…	0.123305	0	98.8506	100
09100 Metabolism|09107 Glycan biosynthesis and metabolism|00540 Lipopolysaccharide biosynthesis [PATH:ko00540]|K03271 gmhA, lpcA; D-sedoheptulose 7-phosphate isomerase [EC:5.3.1.28]___09180 Brite Hierarchies|09181 Protein families: metabolism|01005 Lipopolysaccharide biosynthesis proteins [BR:ko01005]|K03271 gmhA, lpcA; D-sedoheptulose 7-phosphate isomerase [EC:5.3.1.28]	13.4402	5.44554	1.14943	0
09100 Metabolism|09107 Glycan biosynthesis and metabolism|00540 Lipopolysaccharide biosynthesis [PATH:ko00540]|K12975 eptB; KDO II ethanolaminephosphotransferase [EC:2.7.8.42]___09160 Human Diseases|09168 Drug resistance|01503 Cationic antimicrobial peptide (CAMP) resistance [PATH:ko01503]|K12975 eptB; KDO II ethanolaminephosphotransferase [EC:2.7.8.42]___09180 Brite Hierarchies|09181 Protein fam…	31.8126	0.49505	0	0
09100 Metabolism|09107 Glycan biosynthesis and metabolism|00571 Lipoarabinomannan (LAM) biosynthesis [PATH:ko00571]|K08256 pimA; phosphatidyl-myo-inositol alpha-mannosyltransferase [EC:2.4.1.345]___09180 Brite Hierarchies|09181 Protein families: metabolism|01003 Glycosyltransferases [BR:ko01003]|K08256 pimA; phosphatidyl-myo-inositol alpha-mannosyltransferase [EC:2.4.1.345] Man a1-2 PI	15.9063	0.49505	2.29885	0
09100 Metabolism|09107 Glycan biosynthesis and metabolism|00571 Lipoarabinomannan (LAM) biosynthesis [PATH:ko00571]|K13668 pimB; phosphatidyl-myo-inositol dimannoside synthase [EC:2.4.1.346]___09180 Brite Hierarchies|09181 Protein families: metabolism|01003 Glycosyltransferases [BR:ko01003]|K13668 pimB; phosphatidyl-myo-inositol dimannoside synthase [EC:2.4.1.346] Man a1-6 PI	22.1948	0.49505	3.44828	0
09100 Metabolism|09108 Metabolism of cofactors and vitamins|00730 Thiamine metabolism [PATH:ko00730]|K00878 thiM; hydroxyethylthiazole kinase [EC:2.7.1.50]	29.8397	0.49505	60.9195	0
09100 Metabolism|09108 Metabolism of cofactors and vitamins|00730 Thiamine metabolism [PATH:ko00730]|K00949 thiN, TPK1, THI80; thiamine pyrophosphokinase [EC:2.7.6.2]	0	96.0396	0	0
09100 Metabolism|09108 Metabolism of cofactors and vitamins|00730 Thiamine metabolism [PATH:ko00730]|K03146 THI4, THI1; cysteine-dependent adenosine diphosphate thiazole synthase [EC:2.4.2.60]	0	99.505	1.14943	0
09100 Metabolism|09108 Metabolism of cofactors and vitamins|00730 Thiamine metabolism [PATH:ko00730]|K03148 thiF; sulfur carrier protein ThiS adenylyltransferase [EC:2.7.7.73]___09120 Genetic Information Processing|09123 Folding, sorting and degradation|04122 Sulfur relay system [PATH:ko04122]|K03148 thiF; sulfur carrier protein ThiS adenylyltransferase [EC:2.7.7.73]	6.90506	0	31.0345	4.7619
09100 Metabolism|09108 Metabolism of cofactors and vitamins|00730 Thiamine metabolism [PATH:ko00730]|K03149 thiG; thiazole synthase [EC:2.8.1.10]	98.767	0	100	71.4286
09100 Metabolism|09108 Metabolism of cofactors and vitamins|00730 Thiamine metabolism [PATH:ko00730]|K03150 thiH; 2-iminoacetate synthase [EC:4.1.99.19]	98.0271	0	98.8506	76.1905
09100 Metabolism|09108 Metabolism of cofactors and vitamins|00790 Folate biosynthesis [PATH:ko00790]|K01665 pabB; para-aminobenzoate synthetase component I [EC:2.6.1.85]	67.3243	43.5644	49.4253	4.7619
09100 Metabolism|09108 Metabolism of cofactors and vitamins|00790 Folate biosynthesis [PATH:ko00790]|K01737 queD, ptpS, PTS; 6-pyruvoyltetrahydropterin/6-carboxytetrahydropterin synthase [EC:4.2.3.12 4.1.2.50]___09180 Brite Hierarchies|09182 Protein families: genetic information processing|03016 Transfer RNA biogenesis [BR:ko03016]|K01737 queD, ptpS, PTS; 6-pyruvoyltetrahydropterin/6-carboxytetra…	31.6893	100	95.4023	0
09100 Metabolism|09108 Metabolism of cofactors and vitamins|00790 Folate biosynthesis [PATH:ko00790]|K02619 pabC; 4-amino-4-deoxychorismate lyase [EC:4.1.3.38]	65.598	41.0891	52.8736	4.7619
09100 Metabolism|09108 Metabolism of cofactors and vitamins|00790 Folate biosynthesis [PATH:ko00790]|K03342 pabBC; para-aminobenzoate synthetase / 4-amino-4-deoxychorismate lyase [EC:2.6.1.85 4.1.3.38]___09180 Brite Hierarchies|09181 Protein families: metabolism|01007 Amino acid related enzymes [BR:ko01007]|K03342 pabBC; para-aminobenzoate synthetase / 4-amino-4-deoxychorismate lyase [EC:2.6.1.85…	67.3243	43.5644	49.4253	4.7619
09100 Metabolism|09108 Metabolism of cofactors and vitamins|00790 Folate biosynthesis [PATH:ko00790]|K06897 K06897; 7,8-dihydropterin-6-yl-methyl-4-(beta-D-ribofuranosyl)aminobenzene 5'-phosphate synthase [EC:2.5.1.105]	20.5919	0	13.7931	0
09100 Metabolism|09108 Metabolism of cofactors and vitamins|00790 Folate biosynthesis [PATH:ko00790]|K10026 queE; 7-carboxy-7-deazaguanine synthase [EC:4.3.99.3]___09180 Brite Hierarchies|09182 Protein families: genetic information processing|03016 Transfer RNA biogenesis [BR:ko03016]|K10026 queE; 7-carboxy-7-deazaguanine synthase [EC:4.3.99.3]	27.9901	100	93.1034	0
09100 Metabolism|09108 Metabolism of cofactors and vitamins|00860 Porphyrin and chlorophyll metabolism [PATH:ko00860]|K01698 hemB, ALAD; porphobilinogen synthase [EC:4.2.1.24]___09180 Brite Hierarchies|09183 Protein families: signaling and cellular processes|04147 Exosome [BR:ko04147]|K01698 hemB, ALAD; porphobilinogen synthase [EC:4.2.1.24]	7.52158	0	6.89655	38.0952
09100 Metabolism|09108 Metabolism of cofactors and vitamins|00860 Porphyrin and chlorophyll metabolism [PATH:ko00860]|K01845 hemL; glutamate-1-semialdehyde 2,1-aminomutase [EC:5.4.3.8]___09180 Brite Hierarchies|09181 Protein families: metabolism|01007 Amino acid related enzymes [BR:ko01007]|K01845 hemL; glutamate-1-semialdehyde 2,1-aminomutase [EC:5.4.3.8]	8.1381	0	6.89655	52.381
09100 Metabolism|09108 Metabolism of cofactors and vitamins|00860 Porphyrin and chlorophyll metabolism [PATH:ko00860]|K02230 cobN; cobaltochelatase CobN [EC:6.6.1.2]	93.3416	1.9802	85.0575	28.5714
09100 Metabolism|09108 Metabolism of cofactors and vitamins|00860 Porphyrin and chlorophyll metabolism [PATH:ko00860]|K02302 cysG; uroporphyrin-III C-methyltransferase / precorrin-2 dehydrogenase / sirohydrochlorin ferrochelatase [EC:2.1.1.107 1.3.1.76 4.99.1.4]	7.52158	0	6.89655	38.0952
09100 Metabolism|09108 Metabolism of cofactors and vitamins|00860 Porphyrin and chlorophyll metabolism [PATH:ko00860]|K02303 cobA; uroporphyrin-III C-methyltransferase [EC:2.1.1.107]	7.52158	0	6.89655	38.0952
09100 Metabolism|09108 Metabolism of cofactors and vitamins|00860 Porphyrin and chlorophyll metabolism [PATH:ko00860]|K02304 MET8; precorrin-2 dehydrogenase / sirohydrochlorin ferrochelatase [EC:1.3.1.76 4.99.1.4]	7.52158	0	6.89655	38.0952
09100 Metabolism|09108 Metabolism of cofactors and vitamins|00860 Porphyrin and chlorophyll metabolism [PATH:ko00860]|K02492 hemA; glutamyl-tRNA reductase [EC:1.2.1.70]	7.52158	0	6.89655	38.0952
09100 Metabolism|09108 Metabolism of cofactors and vitamins|00860 Porphyrin and chlorophyll metabolism [PATH:ko00860]|K13542 cobA-hemD; uroporphyrinogen III methyltransferase / synthase [EC:2.1.1.107 4.2.1.75]	7.52158	0	6.89655	38.0952
09100 Metabolism|09109 Metabolism of terpenoids and polyketides|00523 Polyketide sugar unit biosynthesis [PATH:ko00523]|K13308 desI, eryCIV; dTDP-4-amino-4,6-dideoxy-D-glucose transaminase [EC:2.6.1.33]	10.111	21.7822	8.04598	0
09100 Metabolism|09109 Metabolism of terpenoids and polyketides|01051 Biosynthesis of ansamycins [PATH:ko01051]|K16036 asm19; 3-O-acyltransferase___09100 Metabolism|09109 Metabolism of terpenoids and polyketides|01052 Type I polyketide structures [PATH:ko01052]|K16036 asm19; 3-O-acyltransferase	56.2269	69.802	0	0
09100 Metabolism|09110 Biosynthesis of other secondary metabolites|00311 Penicillin and cephalosporin biosynthesis [PATH:ko00311]|K01060 cah; cephalosporin-C deacetylase [EC:3.1.1.41]	63.7485	100	18.3908	90.4762
09100 Metabolism|09110 Biosynthesis of other secondary metabolites|00311 Penicillin and cephalosporin biosynthesis [PATH:ko00311]|K17836 penP; beta-lactamase class A [EC:3.5.2.6]___09160 Human Diseases|09168 Drug resistance|01501 beta-Lactam resistance [PATH:ko01501]|K17836 penP; beta-lactamase class A [EC:3.5.2.6]___09180 Brite Hierarchies|09183 Protein families: signaling and cellular processes…	22.9346	67.8218	19.5402	28.5714
09100 Metabolism|09110 Biosynthesis of other secondary metabolites|00331 Clavulanic acid biosynthesis [PATH:ko00331]|K12676 pah; proclavaminate amidinohydrolase [EC:3.5.3.22]	1.72626	0	11.4943	0
09100 Metabolism|09111 Xenobiotics biodegradation and metabolism|00361 Chlorocyclohexane and chlorobenzene degradation [PATH:ko00361]|K01560 E3.8.1.2; 2-haloacid dehalogenase [EC:3.8.1.2]___09100 Metabolism|09111 Xenobiotics biodegradation and metabolism|00625 Chloroalkane and chloroalkene degradation [PATH:ko00625]|K01560 E3.8.1.2; 2-haloacid dehalogenase [EC:3.8.1.2]	24.291	0	18.3908	19.0476
09100 Metabolism|09111 Xenobiotics biodegradation and metabolism|00362 Benzoate degradation [PATH:ko00362]|K01607 pcaC; 4-carboxymuconolactone decarboxylase [EC:4.1.1.44]	78.6683	73.2673	51.7241	76.1905
09120 Genetic Information Processing|09122 Translation|00970 Aminoacyl-tRNA biosynthesis [PATH:ko00970]|K01870 IARS, ileS; isoleucyl-tRNA synthetase [EC:6.1.1.5]___09180 Brite Hierarchies|09181 Protein families: metabolism|01007 Amino acid related enzymes [BR:ko01007]|K01870 IARS, ileS; isoleucyl-tRNA synthetase [EC:6.1.1.5]___09180 Brite Hierarchies|09182 Protein families: genetic information pr…	96.1776	63.3663	90.8046	95.2381
09120 Genetic Information Processing|09122 Translation|03010 Ribosome [PATH:ko03010]|K02906 RP-L3, MRPL3, rplC; large subunit ribosomal protein L3___09180 Brite Hierarchies|09182 Protein families: genetic information processing|03011 Ribosome [BR:ko03011]|K02906 RP-L3, MRPL3, rplC; large subunit ribosomal protein L3	96.3009	60.8911	86.2069	90.4762
09120 Genetic Information Processing|09122 Translation|03010 Ribosome [PATH:ko03010]|K02926 RP-L4, MRPL4, rplD; large subunit ribosomal protein L4___09180 Brite Hierarchies|09182 Protein families: genetic information processing|03011 Ribosome [BR:ko03011]|K02926 RP-L4, MRPL4, rplD; large subunit ribosomal protein L4	96.4242	64.8515	79.3103	90.4762
09120 Genetic Information Processing|09122 Translation|03010 Ribosome [PATH:ko03010]|K02954 RP-S14, MRPS14, rpsN; small subunit ribosomal protein S14___09180 Brite Hierarchies|09182 Protein families: genetic information processing|03011 Ribosome [BR:ko03011]|K02954 RP-S14, MRPS14, rpsN; small subunit ribosomal protein S14	96.5475	48.5149	93.1034	95.2381
09120 Genetic Information Processing|09122 Translation|03010 Ribosome [PATH:ko03010]|K02996 RP-S9, MRPS9, rpsI; small subunit ribosomal protein S9___09180 Brite Hierarchies|09182 Protein families: genetic information processing|03011 Ribosome [BR:ko03011]|K02996 RP-S9, MRPS9, rpsI; small subunit ribosomal protein S9	94.6979	57.9208	87.3563	85.7143
09120 Genetic Information Processing|09123 Folding, sorting and degradation|03018 RNA degradation [PATH:ko03018]|K12574 rnj; ribonuclease J [EC:3.1.-.-]___09180 Brite Hierarchies|09182 Protein families: genetic information processing|03019 Messenger RNA Biogenesis [BR:ko03019]|K12574 rnj; ribonuclease J [EC:3.1.-.-]	10.6042	23.2673	14.9425	0
09120 Genetic Information Processing|09123 Folding, sorting and degradation|03060 Protein export [PATH:ko03060]|K03073 secE; preprotein translocase subunit SecE___09130 Environmental Information Processing|09131 Membrane transport|03070 Bacterial secretion system [PATH:ko03070]|K03073 secE; preprotein translocase subunit SecE___09140 Cellular Processes|09145 Cellular community - prokaryotes|02024…	92.725	0	26.4368	0
09120 Genetic Information Processing|09123 Folding, sorting and degradation|03060 Protein export [PATH:ko03060]|K03116 tatA; sec-independent protein translocase protein TatA___09130 Environmental Information Processing|09131 Membrane transport|03070 Bacterial secretion system [PATH:ko03070]|K03116 tatA; sec-independent protein translocase protein TatA___09180 Brite Hierarchies|09183 Protein famil…	22.1948	7.92079	28.7356	9.52381
09120 Genetic Information Processing|09123 Folding, sorting and degradation|03060 Protein export [PATH:ko03060]|K03118 tatC; sec-independent protein translocase protein TatC___09130 Environmental Information Processing|09131 Membrane transport|03070 Bacterial secretion system [PATH:ko03070]|K03118 tatC; sec-independent protein translocase protein TatC___09180 Brite Hierarchies|09183 Protein famil…	24.1677	10.8911	29.8851	9.52381
09120 Genetic Information Processing|09123 Folding, sorting and degradation|04122 Sulfur relay system [PATH:ko04122]|K03154 thiS; sulfur carrier protein	7.64488	0	5.74713	38.0952
09120 Genetic Information Processing|09123 Folding, sorting and degradation|04122 Sulfur relay system [PATH:ko04122]|K11996 MOCS3, UBA4; adenylyltransferase and sulfurtransferase [EC:2.7.7.80 2.8.1.11]___09180 Brite Hierarchies|09182 Protein families: genetic information processing|03016 Transfer RNA biogenesis [BR:ko03016]|K11996 MOCS3, UBA4; adenylyltransferase and sulfurtransferase [EC:2.7.7.8…	98.6436	4.45545	86.2069	80.9524
09120 Genetic Information Processing|09124 Replication and repair|03030 DNA replication [PATH:ko03030]|K10747 LIG1; DNA ligase 1 [EC:6.5.1.1 6.5.1.6 6.5.1.7]___09120 Genetic Information Processing|09124 Replication and repair|03410 Base excision repair [PATH:ko03410]|K10747 LIG1; DNA ligase 1 [EC:6.5.1.1 6.5.1.6 6.5.1.7]___09120 Genetic Information Processing|09124 Replication and repair|03420 Nu…	14.3033	1.48515	1.14943	0
09120 Genetic Information Processing|09124 Replication and repair|03430 Mismatch repair [PATH:ko03430]|K06223 dam; DNA adenine methylase [EC:2.1.1.72]___09180 Brite Hierarchies|09182 Protein families: genetic information processing|03032 DNA replication proteins [BR:ko03032]|K06223 dam; DNA adenine methylase [EC:2.1.1.72]___09180 Brite Hierarchies|09182 Protein families: genetic information proce…	33.7855	32.1782	16.092	28.5714
09130 Environmental Information Processing|09131 Membrane transport|02010 ABC transporters [PATH:ko02010]|K02010 afuC, fbpC; iron(III) transport system ATP-binding protein [EC:3.6.3.30]___09180 Brite Hierarchies|09183 Protein families: signaling and cellular processes|02000 Transporters [BR:ko02000]|K02010 afuC, fbpC; iron(III) transport system ATP-binding protein [EC:3.6.3.30]	91.2454	0	86.2069	80.9524
09130 Environmental Information Processing|09131 Membrane transport|02010 ABC transporters [PATH:ko02010]|K02017 modC; molybdate transport system ATP-binding protein [EC:3.6.3.29]___09180 Brite Hierarchies|09183 Protein families: signaling and cellular processes|02000 Transporters [BR:ko02000]|K02017 modC; molybdate transport system ATP-binding protein [EC:3.6.3.29]	0	0	16.092	0
09130 Environmental Information Processing|09131 Membrane transport|02010 ABC transporters [PATH:ko02010]|K02018 modB; molybdate transport system permease protein___09180 Brite Hierarchies|09183 Protein families: signaling and cellular processes|02000 Transporters [BR:ko02000]|K02018 modB; molybdate transport system permease protein	0	0	16.092	0
09130 Environmental Information Processing|09131 Membrane transport|02010 ABC transporters [PATH:ko02010]|K02020 modA; molybdate transport system substrate-binding protein___09180 Brite Hierarchies|09183 Protein families: signaling and cellular processes|02000 Transporters [BR:ko02000]|K02020 modA; molybdate transport system substrate-binding protein	0	0	16.092	0
09130 Environmental Information Processing|09131 Membrane transport|02010 ABC transporters [PATH:ko02010]|K02036 pstB; phosphate transport system ATP-binding protein [EC:3.6.3.27]___09180 Brite Hierarchies|09183 Protein families: signaling and cellular processes|02000 Transporters [BR:ko02000]|K02036 pstB; phosphate transport system ATP-binding protein [EC:3.6.3.27]	7.64488	0	5.74713	38.0952
09130 Environmental Information Processing|09131 Membrane transport|02010 ABC transporters [PATH:ko02010]|K02037 pstC; phosphate transport system permease protein___09180 Brite Hierarchies|09183 Protein families: signaling and cellular processes|02000 Transporters [BR:ko02000]|K02037 pstC; phosphate transport system permease protein	9.12454	0	10.3448	80.9524
09130 Environmental Information Processing|09131 Membrane transport|02010 ABC transporters [PATH:ko02010]|K02038 pstA; phosphate transport system permease protein___09180 Brite Hierarchies|09183 Protein families: signaling and cellular processes|02000 Transporters [BR:ko02000]|K02038 pstA; phosphate transport system permease protein	9.00123	0	10.3448	76.1905
09130 Environmental Information Processing|09131 Membrane transport|02010 ABC transporters [PATH:ko02010]|K10439 rbsB; ribose transport system substrate-binding protein___09140 Cellular Processes|09142 Cell motility|02030 Bacterial chemotaxis [PATH:ko02030]|K10439 rbsB; ribose transport system substrate-binding protein___09180 Brite Hierarchies|09183 Protein families: signaling and cellular proce…	78.7916	0	58.6207	19.0476
09130 Environmental Information Processing|09131 Membrane transport|02010 ABC transporters [PATH:ko02010]|K11069 potD; spermidine/putrescine transport system substrate-binding protein___09180 Brite Hierarchies|09183 Protein families: signaling and cellular processes|02000 Transporters [BR:ko02000]|K11069 potD; spermidine/putrescine transport system substrate-binding protein	91.7386	0	96.5517	85.7143
09130 Environmental Information Processing|09131 Membrane transport|02010 ABC transporters [PATH:ko02010]|K11070 potC; spermidine/putrescine transport system permease protein___09180 Brite Hierarchies|09183 Protein families: signaling and cellular processes|02000 Transporters [BR:ko02000]|K11070 potC; spermidine/putrescine transport system permease protein	91.3687	0	89.6552	85.7143
09130 Environmental Information Processing|09131 Membrane transport|02010 ABC transporters [PATH:ko02010]|K11071 potB; spermidine/putrescine transport system permease protein___09180 Brite Hierarchies|09183 Protein families: signaling and cellular processes|02000 Transporters [BR:ko02000]|K11071 potB; spermidine/putrescine transport system permease protein	90.9988	0	86.2069	80.9524
09130 Environmental Information Processing|09131 Membrane transport|02010 ABC transporters [PATH:ko02010]|K11072 potA; spermidine/putrescine transport system ATP-binding protein [EC:3.6.3.31]___09180 Brite Hierarchies|09183 Protein families: signaling and cellular processes|02000 Transporters [BR:ko02000]|K11072 potA; spermidine/putrescine transport system ATP-binding protein [EC:3.6.3.31]	91.2454	0	86.2069	80.9524
09130 Environmental Information Processing|09131 Membrane transport|02010 ABC transporters [PATH:ko02010]|K12292 comA; ATP-binding cassette, subfamily C, bacterial, competence factor transporting protein [EC:3.4.22.-]___09130 Environmental Information Processing|09132 Signal transduction|02020 Two-component system [PATH:ko02020]|K12292 comA; ATP-binding cassette, subfamily C, bacterial, competenc…	9.61776	33.6634	2.29885	0
09130 Environmental Information Processing|09131 Membrane transport|02010 ABC transporters [PATH:ko02010]|K15497 wtpC; molybdate/tungstate transport system ATP-binding protein [EC:3.6.3.- 3.6.3.55]___09180 Brite Hierarchies|09183 Protein families: signaling and cellular processes|02000 Transporters [BR:ko02000]|K15497 wtpC; molybdate/tungstate transport system ATP-binding protein [EC:3.6.3.- 3.6.…	0	0	14.9425	0
09130 Environmental Information Processing|09131 Membrane transport|02010 ABC transporters [PATH:ko02010]|K16785 ecfT; energy-coupling factor transport system permease protein___09180 Brite Hierarchies|09183 Protein families: signaling and cellular processes|02000 Transporters [BR:ko02000]|K16785 ecfT; energy-coupling factor transport system permease protein	0	31.1881	0	0
09130 Environmental Information Processing|09131 Membrane transport|02010 ABC transporters [PATH:ko02010]|K16786 ecfA1; energy-coupling factor transport system ATP-binding protein [EC:3.6.3.-]___09180 Brite Hierarchies|09183 Protein families: signaling and cellular processes|02000 Transporters [BR:ko02000]|K16786 ecfA1; energy-coupling factor transport system ATP-binding protein [EC:3.6.3.-]	0	26.7327	0	0
09130 Environmental Information Processing|09131 Membrane transport|02010 ABC transporters [PATH:ko02010]|K16787 ecfA2; energy-coupling factor transport system ATP-binding protein [EC:3.6.3.-]___09180 Brite Hierarchies|09183 Protein families: signaling and cellular processes|02000 Transporters [BR:ko02000]|K16787 ecfA2; energy-coupling factor transport system ATP-binding protein [EC:3.6.3.-]	0	26.7327	0	0
09130 Environmental Information Processing|09131 Membrane transport|03070 Bacterial secretion system [PATH:ko03070]|K11003 hlyD, cyaD; hemolysin D___09160 Human Diseases|09167 Infectious diseases|05133 Pertussis [PATH:ko05133]|K11003 hlyD, cyaD; hemolysin D___09180 Brite Hierarchies|09183 Protein families: signaling and cellular processes|02000 Transporters [BR:ko02000]|K11003 hlyD, cyaD; hemolys…	9.49445	34.6535	2.29885	0
09130 Environmental Information Processing|09131 Membrane transport|03070 Bacterial secretion system [PATH:ko03070]|K11915 stp1, pppA; serine/threonine protein phosphatase Stp1 [EC:3.1.3.16]___09140 Cellular Processes|09145 Cellular community - prokaryotes|02025 Biofilm formation - Pseudomonas aeruginosa [PATH:ko02025]|K11915 stp1, pppA; serine/threonine protein phosphatase Stp1 [EC:3.1.3.16]___0…	2.95931	16.8317	0	0
09130 Environmental Information Processing|09132 Signal transduction|02020 Two-component system [PATH:ko02020]|K01546 kdpA; K+-transporting ATPase ATPase A chain [EC:3.6.3.12]	46.7324	0	0	0
09130 Environmental Information Processing|09132 Signal transduction|02020 Two-component system [PATH:ko02020]|K01547 kdpB; K+-transporting ATPase ATPase B chain [EC:3.6.3.12]	46.4858	0	0	0
09130 Environmental Information Processing|09132 Signal transduction|02020 Two-component system [PATH:ko02020]|K01548 kdpC; K+-transporting ATPase ATPase C chain [EC:3.6.3.12]	46.3625	0	0	0
09130 Environmental Information Processing|09132 Signal transduction|02020 Two-component system [PATH:ko02020]|K07644 cusS, copS, silS; two-component system, OmpR family, heavy metal sensor histidine kinase CusS [EC:2.7.13.3]___09180 Brite Hierarchies|09181 Protein families: metabolism|01001 Protein kinases [BR:ko01001]|K07644 cusS, copS, silS; two-component system, OmpR family, heavy metal senso…	6.65845	0.49505	39.0805	9.52381
09130 Environmental Information Processing|09132 Signal transduction|02020 Two-component system [PATH:ko02020]|K07645 qseC; two-component system, OmpR family, sensor histidine kinase QseC [EC:2.7.13.3]___09140 Cellular Processes|09145 Cellular community - prokaryotes|02024 Quorum sensing [PATH:ko02024]|K07645 qseC; two-component system, OmpR family, sensor histidine kinase QseC [EC:2.7.13.3]___09…	6.65845	0.49505	39.0805	9.52381
09130 Environmental Information Processing|09132 Signal transduction|02020 Two-component system [PATH:ko02020]|K07646 kdpD; two-component system, OmpR family, sensor histidine kinase KdpD [EC:2.7.13.3]___09180 Brite Hierarchies|09181 Protein families: metabolism|01001 Protein kinases [BR:ko01001]|K07646 kdpD; two-component system, OmpR family, sensor histidine kinase KdpD [EC:2.7.13.3]___09180 Br…	46.4858	0	0	0
09130 Environmental Information Processing|09132 Signal transduction|02020 Two-component system [PATH:ko02020]|K07665 cusR, copR, silR; two-component system, OmpR family, copper resistance phosphate regulon response regulator CusR___09180 Brite Hierarchies|09183 Protein families: signaling and cellular processes|01504 Antimicrobial resistance genes [BR:ko01504]|K07665 cusR, copR, silR; two-compon…	6.53514	0.49505	40.2299	9.52381
09130 Environmental Information Processing|09132 Signal transduction|02020 Two-component system [PATH:ko02020]|K07697 kinB; two-component system, sporulation sensor kinase B [EC:2.7.13.3]___09180 Brite Hierarchies|09181 Protein families: metabolism|01001 Protein kinases [BR:ko01001]|K07697 kinB; two-component system, sporulation sensor kinase B [EC:2.7.13.3]___09180 Brite Hierarchies|09183 Protei…	1.72626	1.9802	6.89655	14.2857
09130 Environmental Information Processing|09132 Signal transduction|02020 Two-component system [PATH:ko02020]|K07704 lytS; two-component system, LytTR family, sensor histidine kinase LytS [EC:2.7.13.3]___09180 Brite Hierarchies|09181 Protein families: metabolism|01001 Protein kinases [BR:ko01001]|K07704 lytS; two-component system, LytTR family, sensor histidine kinase LytS [EC:2.7.13.3]___09180 …	97.6572	4.45545	12.6437	4.7619
09130 Environmental Information Processing|09132 Signal transduction|02020 Two-component system [PATH:ko02020]|K07718 yesM; two-component system, sensor histidine kinase YesM [EC:2.7.13.3]___09180 Brite Hierarchies|09181 Protein families: metabolism|01001 Protein kinases [BR:ko01001]|K07718 yesM; two-component system, sensor histidine kinase YesM [EC:2.7.13.3]___09180 Brite Hierarchies|09183 Prot…	15.6597	8.91089	35.6322	38.0952
09130 Environmental Information Processing|09132 Signal transduction|02020 Two-component system [PATH:ko02020]|K07783 uhpC; MFS transporter, OPA family, sugar phosphate sensor protein UhpC___09180 Brite Hierarchies|09183 Protein families: signaling and cellular processes|02000 Transporters [BR:ko02000]|K07783 uhpC; MFS transporter, OPA family, sugar phosphate sensor protein UhpC	68.1874	3.46535	0	0
09130 Environmental Information Processing|09132 Signal transduction|02020 Two-component system [PATH:ko02020]|K07792 dcuB; anaerobic C4-dicarboxylate transporter DcuB___09180 Brite Hierarchies|09183 Protein families: signaling and cellular processes|02000 Transporters [BR:ko02000]|K07792 dcuB; anaerobic C4-dicarboxylate transporter DcuB	0	97.5248	0	4.7619
09130 Environmental Information Processing|09132 Signal transduction|02020 Two-component system [PATH:ko02020]|K08082 algZ; two-component system, LytTR family, sensor histidine kinase AlgZ [EC:2.7.13.3]___09180 Brite Hierarchies|09181 Protein families: metabolism|01001 Protein kinases [BR:ko01001]|K08082 algZ; two-component system, LytTR family, sensor histidine kinase AlgZ [EC:2.7.13.3]___09180 …	2.09618	0	1.14943	33.3333
09130 Environmental Information Processing|09132 Signal transduction|02020 Two-component system [PATH:ko02020]|K10942 flrB, fleS; two-component system, sensor histidine kinase FlrB [EC:2.7.13.3]___09140 Cellular Processes|09145 Cellular community - prokaryotes|05111 Biofilm formation - Vibrio cholerae [PATH:ko05111]|K10942 flrB, fleS; two-component system, sensor histidine kinase FlrB [EC:2.7.13.…	1.72626	1.9802	6.89655	14.2857
09130 Environmental Information Processing|09132 Signal transduction|02020 Two-component system [PATH:ko02020]|K11383 kinB; two-component system, NtrC family, sensor histidine kinase KinB [EC:2.7.13.3]___09180 Brite Hierarchies|09181 Protein families: metabolism|01001 Protein kinases [BR:ko01001]|K11383 kinB; two-component system, NtrC family, sensor histidine kinase KinB [EC:2.7.13.3]___09180 Br…	16.7694	1.9802	95.4023	52.381
09130 Environmental Information Processing|09132 Signal transduction|02020 Two-component system [PATH:ko02020]|K11626 glnT; putative sodium/glutamine symporter	96.6708	0.49505	96.5517	80.9524
09130 Environmental Information Processing|09132 Signal transduction|02020 Two-component system [PATH:ko02020]|K11690 dctM; C4-dicarboxylate transporter, DctM subunit___09180 Brite Hierarchies|09183 Protein families: signaling and cellular processes|02000 Transporters [BR:ko02000]|K11690 dctM; C4-dicarboxylate transporter, DctM subunit	80.2713	69.3069	78.1609	71.4286
09130 Environmental Information Processing|09132 Signal transduction|02020 Two-component system [PATH:ko02020]|K13040 ttrS; two-component system, LuxR family, sensor histidine kinase TtrS [EC:2.7.13.3]___09180 Brite Hierarchies|09181 Protein families: metabolism|01001 Protein kinases [BR:ko01001]|K13040 ttrS; two-component system, LuxR family, sensor histidine kinase TtrS [EC:2.7.13.3]___09180 Br…	1.72626	1.9802	6.89655	14.2857
09140 Cellular Processes|09143 Cell growth and death|04112 Cell cycle - Caulobacter [PATH:ko04112]|K06985 K06985; aspartyl protease family protein	15.783	23.7624	32.1839	4.7619
09140 Cellular Processes|09143 Cell growth and death|04112 Cell cycle - Caulobacter [PATH:ko04112]|K13581 ccrM; modification methylase [EC:2.1.1.72]___09180 Brite Hierarchies|09183 Protein families: signaling and cellular processes|02048 Prokaryotic Defense System [BR:ko02048]|K13581 ccrM; modification methylase [EC:2.1.1.72]	34.0321	3.9604	4.5977	0
09140 Cellular Processes|09145 Cellular community - prokaryotes|02024 Quorum sensing [PATH:ko02024]|K01364 speB; streptopain [EC:3.4.22.10]___09160 Human Diseases|09168 Drug resistance|01503 Cationic antimicrobial peptide (CAMP) resistance [PATH:ko01503]|K01364 speB; streptopain [EC:3.4.22.10]___09180 Brite Hierarchies|09181 Protein families: metabolism|01002 Peptidases [BR:ko01002]|K01364 speB; …	68.0641	100	79.3103	95.2381
09140 Cellular Processes|09145 Cellular community - prokaryotes|02024 Quorum sensing [PATH:ko02024]|K02052 ABC.SP.A; putative spermidine/putrescine transport system ATP-binding protein___09180 Brite Hierarchies|09183 Protein families: signaling and cellular processes|02000 Transporters [BR:ko02000]|K02052 ABC.SP.A; putative spermidine/putrescine transport system ATP-binding protein	91.2454	0	86.2069	80.9524
09140 Cellular Processes|09145 Cellular community - prokaryotes|02024 Quorum sensing [PATH:ko02024]|K12990 rfbF, rhlC; rhamnosyltransferase [EC:2.4.1.-]___09140 Cellular Processes|09145 Cellular community - prokaryotes|02025 Biofilm formation - Pseudomonas aeruginosa [PATH:ko02025]|K12990 rfbF, rhlC; rhamnosyltransferase [EC:2.4.1.-]___09180 Brite Hierarchies|09181 Protein families: metabolism|01…	5.17879	0.49505	25.2874	0
09140 Cellular Processes|09145 Cellular community - prokaryotes|02026 Biofilm formation - Escherichia coli [PATH:ko02026]|K04761 oxyR; LysR family transcriptional regulator, hydrogen peroxide-inducible genes activator___09180 Brite Hierarchies|09182 Protein families: genetic information processing|03000 Transcription factors [BR:ko03000]|K04761 oxyR; LysR family transcriptional regulator, hydroge…	65.3514	0	74.7126	66.6667
09140 Cellular Processes|09145 Cellular community - prokaryotes|05111 Biofilm formation - Vibrio cholerae [PATH:ko05111]|K05946 tagA, tarA; N-acetylglucosaminyldiphosphoundecaprenol N-acetyl-beta-D-mannosaminyltransferase [EC:2.4.1.187]___09180 Brite Hierarchies|09181 Protein families: metabolism|01003 Glycosyltransferases [BR:ko01003]|K05946 tagA, tarA; N-acetylglucosaminyldiphosphoundecaprenol …	29.0999	97.0297	21.8391	14.2857
09160 Human Diseases|09167 Infectious diseases|05132 Salmonella infection [PATH:ko05132]|K15366 spvB; salmonella plasmid virulence protein B	28.73	24.2574	11.4943	9.52381
09160 Human Diseases|09168 Drug resistance|01503 Cationic antimicrobial peptide (CAMP) resistance [PATH:ko01503]|K19239 sapZ; predicted membrane protein	63.3785	7.92079	70.1149	9.52381
09180 Brite Hierarchies|09181 Protein families: metabolism|01001 Protein kinases [BR:ko01001]|K02478 K02478; two-component system, LytTR family, sensor kinase [EC:2.7.13.3]___09180 Brite Hierarchies|09183 Protein families: signaling and cellular processes|02022 Two-component system [BR:ko02022]|K02478 K02478; two-component system, LytTR family, sensor kinase [EC:2.7.13.3]	14.7965	12.3762	35.6322	9.52381
09180 Brite Hierarchies|09181 Protein families: metabolism|01001 Protein kinases [BR:ko01001]|K02482 K02482; two-component system, NtrC family, sensor kinase [EC:2.7.13.3]___09180 Brite Hierarchies|09183 Protein families: signaling and cellular processes|02022 Two-component system [BR:ko02022]|K02482 K02482; two-component system, NtrC family, sensor kinase [EC:2.7.13.3]	1.72626	1.9802	6.89655	14.2857
09180 Brite Hierarchies|09181 Protein families: metabolism|01002 Peptidases [BR:ko01002]|K01305 iadA; beta-aspartyl-dipeptidase (metallo-type) [EC:3.4.19.-]	0	20.297	0	0
09180 Brite Hierarchies|09181 Protein families: metabolism|01002 Peptidases [BR:ko01002]|K01356 lexA; repressor LexA [EC:3.4.21.88]___09180 Brite Hierarchies|09182 Protein families: genetic information processing|03400 DNA repair and recombination proteins [BR:ko03400]|K01356 lexA; repressor LexA [EC:3.4.21.88]	41.4303	62.3762	12.6437	9.52381
09180 Brite Hierarchies|09181 Protein families: metabolism|01002 Peptidases [BR:ko01002]|K01415 ECE; endothelin-converting enzyme [EC:3.4.24.71]___09180 Brite Hierarchies|09183 Protein families: signaling and cellular processes|04147 Exosome [BR:ko04147]|K01415 ECE; endothelin-converting enzyme [EC:3.4.24.71]	6.16523	0	1.14943	14.2857
09180 Brite Hierarchies|09181 Protein families: metabolism|01002 Peptidases [BR:ko01002]|K03503 umuD; DNA polymerase V [EC:3.4.21.-]___09180 Brite Hierarchies|09182 Protein families: genetic information processing|03400 DNA repair and recombination proteins [BR:ko03400]|K03503 umuD; DNA polymerase V [EC:3.4.21.-]	77.9285	94.0594	85.0575	76.1905
09180 Brite Hierarchies|09181 Protein families: metabolism|01002 Peptidases [BR:ko01002]|K05995 pepE; dipeptidase E [EC:3.4.13.21]	11.7139	2.9703	31.0345	4.7619
09180 Brite Hierarchies|09181 Protein families: metabolism|01002 Peptidases [BR:ko01002]|K06974 amzA, AMZ2, AMZ1; archaemetzincin [EC:3.4.-.-]	65.8446	22.7723	40.2299	19.0476
09180 Brite Hierarchies|09181 Protein families: metabolism|01002 Peptidases [BR:ko01002]|K08076 E3.4.24.21; astacin [EC:3.4.24.21]	11.344	0	1.14943	0
09180 Brite Hierarchies|09181 Protein families: metabolism|01002 Peptidases [BR:ko01002]|K08651 E3.4.21.66; thermitase [EC:3.4.21.66]___09180 Brite Hierarchies|09182 Protein families: genetic information processing|03110 Chaperones and folding catalysts [BR:ko03110]|K08651 E3.4.21.66; thermitase [EC:3.4.21.66]	0	78.7129	0	85.7143
09180 Brite Hierarchies|09181 Protein families: metabolism|01002 Peptidases [BR:ko01002]|K08676 tri; tricorn protease [EC:3.4.21.-]	98.6436	0	85.0575	52.381
09180 Brite Hierarchies|09181 Protein families: metabolism|01002 Peptidases [BR:ko01002]|K12941 abgB; aminobenzoyl-glutamate utilization protein B	0	32.6733	0	0
09180 Brite Hierarchies|09181 Protein families: metabolism|01002 Peptidases [BR:ko01002]|K16922 yydH; putative peptide zinc metalloprotease protein	10.6042	0	22.9885	0
09180 Brite Hierarchies|09181 Protein families: metabolism|01002 Peptidases [BR:ko01002]|K18545 sprB; streptogrisin B [EC:3.4.21.81]	64.9815	1.48515	9.1954	14.2857
09180 Brite Hierarchies|09181 Protein families: metabolism|01003 Glycosyltransferases [BR:ko01003]|K00712 tagE; poly(glycerol-phosphate) alpha-glucosyltransferase [EC:2.4.1.52] Glc a1- P-Gro	88.1628	1.48515	6.89655	0
09180 Brite Hierarchies|09181 Protein families: metabolism|01003 Glycosyltransferases [BR:ko01003]|K02851 wecA, tagO, rfe; UDP-GlcNAc:undecaprenyl-phosphate/decaprenyl-phosphate GlcNAc-1-phosphate transferase [EC:2.7.8.33 2.7.8.35]___09180 Brite Hierarchies|09181 Protein families: metabolism|01005 Lipopolysaccharide biosynthesis proteins [BR:ko01005]|K02851 wecA, tagO, rfe; UDP-GlcNAc:undecapreny…	76.4488	53.9604	29.8851	90.4762
09180 Brite Hierarchies|09181 Protein families: metabolism|01003 Glycosyltransferases [BR:ko01003]|K02852 wecG, rffM; UDP-N-acetyl-D-mannosaminouronate:lipid I N-acetyl-D-mannosaminouronosyltransferase [EC:2.4.1.180] ManNAcA - GlcNAc	8.1381	97.0297	12.6437	0
09180 Brite Hierarchies|09181 Protein families: metabolism|01003 Glycosyltransferases [BR:ko01003]|K12997 rgpB; rhamnosyltransferase [EC:2.4.1.-] Rha a1-3 Rha___09180 Brite Hierarchies|09181 Protein families: metabolism|01005 Lipopolysaccharide biosynthesis proteins [BR:ko01005]|K12997 rgpB; rhamnosyltransferase [EC:2.4.1.-]	67.6942	40.099	5.74713	0
09180 Brite Hierarchies|09181 Protein families: metabolism|01003 Glycosyltransferases [BR:ko01003]|K13001 wbyK; mannosyltransferase [EC:2.4.1.-]___09180 Brite Hierarchies|09181 Protein families: metabolism|01005 Lipopolysaccharide biosynthesis proteins [BR:ko01005]|K13001 wbyK; mannosyltransferase [EC:2.4.1.-]	35.2651	0.49505	11.4943	66.6667
09180 Brite Hierarchies|09181 Protein families: metabolism|01003 Glycosyltransferases [BR:ko01003]|K13002 wbyL; glycosyltransferase [EC:2.4.1.-]___09180 Brite Hierarchies|09181 Protein families: metabolism|01005 Lipopolysaccharide biosynthesis proteins [BR:ko01005]|K13002 wbyL; glycosyltransferase [EC:2.4.1.-]	58.693	13.3663	28.7356	90.4762
09180 Brite Hierarchies|09181 Protein families: metabolism|01003 Glycosyltransferases [BR:ko01003]|K13004 wbtD; galacturonosyltransferase [EC:2.4.1.-]___09180 Brite Hierarchies|09181 Protein families: metabolism|01005 Lipopolysaccharide biosynthesis proteins [BR:ko01005]|K13004 wbtD; galacturonosyltransferase [EC:2.4.1.-]	20.5919	0	6.89655	0
09180 Brite Hierarchies|09181 Protein families: metabolism|01003 Glycosyltransferases [BR:ko01003]|K13684 wcaC; putative colanic acid biosynthesis glycosyltransferase [EC:2.4.-.-]	9.98767	4.45545	9.1954	23.8095
09180 Brite Hierarchies|09181 Protein families: metabolism|01003 Glycosyltransferases [BR:ko01003]|K16701 amsD; amylovoran biosynthesis glycosyltransferase AmsD [EC:2.4.-.-]	87.1763	0.990099	4.5977	0
09180 Brite Hierarchies|09181 Protein families: metabolism|01005 Lipopolysaccharide biosynthesis proteins [BR:ko01005]|K08280 wbbJ; lipopolysaccharide O-acetyltransferase [EC:2.3.1.-]	25.4007	4.9505	4.5977	9.52381
09180 Brite Hierarchies|09181 Protein families: metabolism|01005 Lipopolysaccharide biosynthesis proteins [BR:ko01005]|K13013 wbqV; O-antigen biosynthesis protein WbqV	29.5931	23.2673	74.7126	14.2857
09180 Brite Hierarchies|09181 Protein families: metabolism|01007 Amino acid related enzymes [BR:ko01007]|K02805 wecE, rffA; dTDP-4-amino-4,6-dideoxygalactose transaminase [EC:2.6.1.59]	14.18	21.7822	31.0345	0
09180 Brite Hierarchies|09181 Protein families: metabolism|01007 Amino acid related enzymes [BR:ko01007]|K09469 aepZ; 2-aminoethylphosphonate-pyruvate transaminase	39.2109	96.5347	12.6437	90.4762
09180 Brite Hierarchies|09181 Protein families: metabolism|01009 Protein phosphatase and associated proteins [BR:ko01009]|K20074 prpC, phpP; PPM family protein phosphatase [EC:3.1.3.16]	44.8829	40.099	17.2414	23.8095
09180 Brite Hierarchies|09182 Protein families: genetic information processing|03000 Transcription factors [BR:ko03000]|K02565 nagC; N-acetylglucosamine repressor	77.6819	0	100	100
09180 Brite Hierarchies|09182 Protein families: genetic information processing|03000 Transcription factors [BR:ko03000]|K03892 arsR; ArsR family transcriptional regulator, arsenate/arsenite/antimonite-responsive transcriptional repressor	15.6597	0.990099	13.7931	0
09180 Brite Hierarchies|09182 Protein families: genetic information processing|03000 Transcription factors [BR:ko03000]|K03973 pspC; phage shock protein C___09180 Brite Hierarchies|09183 Protein families: signaling and cellular processes|02048 Prokaryotic Defense System [BR:ko02048]|K03973 pspC; phage shock protein C	0	67.3267	0	0
09180 Brite Hierarchies|09182 Protein families: genetic information processing|03000 Transcription factors [BR:ko03000]|K05785 rfaH; transcriptional antiterminator RfaH	72.3798	0	11.4943	66.6667
09180 Brite Hierarchies|09182 Protein families: genetic information processing|03000 Transcription factors [BR:ko03000]|K05799 pdhR; GntR family transcriptional regulator, transcriptional repressor for pyruvate dehydrogenase complex	6.41184	29.703	0	0
09180 Brite Hierarchies|09182 Protein families: genetic information processing|03000 Transcription factors [BR:ko03000]|K05800 ybaO; Lrp/AsnC family transcriptional regulator	98.5203	0	90.8046	38.0952
09180 Brite Hierarchies|09182 Protein families: genetic information processing|03000 Transcription factors [BR:ko03000]|K05804 rob; AraC family transcriptional regulator, mar-sox-rob regulon activator___09180 Brite Hierarchies|09182 Protein families: genetic information processing|03036 Chromosome and associated proteins [BR:ko03036]|K05804 rob; AraC family transcriptional regulator, mar-sox-rob …	1.23305	0	5.74713	14.2857
09180 Brite Hierarchies|09182 Protein families: genetic information processing|03000 Transcription factors [BR:ko03000]|K07729 K07729; putative transcriptional regulator	83.4772	55.4455	97.7011	95.2381
09180 Brite Hierarchies|09182 Protein families: genetic information processing|03000 Transcription factors [BR:ko03000]|K10778 ada; AraC family transcriptional regulator, regulatory protein of adaptative response / methylated-DNA-[protein]-cysteine methyltransferase [EC:2.1.1.63]___09180 Brite Hierarchies|09182 Protein families: genetic information processing|03400 DNA repair and recombination pr…	86.3132	90.099	96.5517	100
09180 Brite Hierarchies|09182 Protein families: genetic information processing|03000 Transcription factors [BR:ko03000]|K11921 cynR; LysR family transcriptional regulator, cyn operon transcriptional activator	99.7534	0	98.8506	100
09180 Brite Hierarchies|09182 Protein families: genetic information processing|03000 Transcription factors [BR:ko03000]|K13652 K13652; AraC family transcriptional regulator	1.23305	0	5.74713	14.2857
09180 Brite Hierarchies|09182 Protein families: genetic information processing|03000 Transcription factors [BR:ko03000]|K13653 K13653; AraC family transcriptional regulator	1.23305	0	5.74713	14.2857
09180 Brite Hierarchies|09182 Protein families: genetic information processing|03000 Transcription factors [BR:ko03000]|K15545 mlc; transcriptional regulator of PTS gene	77.6819	0	100	100
09180 Brite Hierarchies|09182 Protein families: genetic information processing|03000 Transcription factors [BR:ko03000]|K18831 higA; HTH-type transcriptional regulator / antitoxin HigA___09180 Brite Hierarchies|09183 Protein families: signaling and cellular processes|02048 Prokaryotic Defense System [BR:ko02048]|K18831 higA; HTH-type transcriptional regulator / antitoxin HigA	68.0641	27.7228	58.6207	61.9048
09180 Brite Hierarchies|09182 Protein families: genetic information processing|03009 Ribosome biogenesis [BR:ko03009]|K00561 ermC, ermA; 23S rRNA (adenine-N6)-dimethyltransferase [EC:2.1.1.184]___09180 Brite Hierarchies|09183 Protein families: signaling and cellular processes|01504 Antimicrobial resistance genes [BR:ko01504]|K00561 ermC, ermA; 23S rRNA (adenine-N6)-dimethyltransferase [EC:2.1.1.1…	20.9618	15.3465	6.89655	4.7619
09180 Brite Hierarchies|09182 Protein families: genetic information processing|03009 Ribosome biogenesis [BR:ko03009]|K03501 gidB, rsmG; 16S rRNA (guanine527-N7)-methyltransferase [EC:2.1.1.170]___09180 Brite Hierarchies|09182 Protein families: genetic information processing|03036 Chromosome and associated proteins [BR:ko03036]|K03501 gidB, rsmG; 16S rRNA (guanine527-N7)-methyltransferase [EC:2.1…	99.1369	19.802	98.8506	95.2381
09180 Brite Hierarchies|09182 Protein families: genetic information processing|03009 Ribosome biogenesis [BR:ko03009]|K03790 rimJ; [ribosomal protein S5]-alanine N-acetyltransferase [EC:2.3.1.267]	85.9433	79.703	73.5632	66.6667
09180 Brite Hierarchies|09182 Protein families: genetic information processing|03009 Ribosome biogenesis [BR:ko03009]|K09136 ycaO; ribosomal protein S12 methylthiotransferase accessory factor	0.369914	11.8812	0	0
09180 Brite Hierarchies|09182 Protein families: genetic information processing|03016 Transfer RNA biogenesis [BR:ko03016]|K14058 ttcA; tRNA 2-thiocytidine biosynthesis protein TtcA	97.7805	0	98.8506	100
09180 Brite Hierarchies|09182 Protein families: genetic information processing|03016 Transfer RNA biogenesis [BR:ko03016]|K14415 RTCB, rtcB; tRNA-splicing ligase RtcB (3'-phosphate/5'-hydroxy nucleic acid ligase) [EC:6.5.1.8]	36.0049	0	12.6437	0
09180 Brite Hierarchies|09182 Protein families: genetic information processing|03016 Transfer RNA biogenesis [BR:ko03016]|K18828 mvpA, vapC; tRNA(fMet)-specific endonuclease VapC [EC:3.1.-.-]___09180 Brite Hierarchies|09183 Protein families: signaling and cellular processes|02048 Prokaryotic Defense System [BR:ko02048]|K18828 mvpA, vapC; tRNA(fMet)-specific endonuclease VapC [EC:3.1.-.-]	24.7842	0	11.4943	4.7619
09180 Brite Hierarchies|09182 Protein families: genetic information processing|03029 Mitochondrial biogenesis [BR:ko03029]|K17680 PEO1; twinkle protein [EC:3.6.4.12]	1.60296	3.9604	68.9655	66.6667
09180 Brite Hierarchies|09182 Protein families: genetic information processing|03032 DNA replication proteins [BR:ko03032]|K02315 dnaC; DNA replication protein DnaC	10.6042	5.44554	3.44828	0
09180 Brite Hierarchies|09182 Protein families: genetic information processing|03036 Chromosome and associated proteins [BR:ko03036]|K04095 fic; cell filamentation protein	73.9827	75.7426	95.4023	90.4762
09180 Brite Hierarchies|09182 Protein families: genetic information processing|03110 Chaperones and folding catalysts [BR:ko03110]|K03672 trxC; thioredoxin 2 [EC:1.8.1.8]	84.4636	72.7723	72.4138	80.9524
09180 Brite Hierarchies|09182 Protein families: genetic information processing|03400 DNA repair and recombination proteins [BR:ko03400]|K00567 ogt, MGMT; methylated-DNA-[protein]-cysteine S-methyltransferase [EC:2.1.1.63]	86.3132	92.0792	96.5517	100
09180 Brite Hierarchies|09182 Protein families: genetic information processing|03400 DNA repair and recombination proteins [BR:ko03400]|K03546 sbcC, rad50; DNA repair protein SbcC/Rad50	97.6572	1.9802	55.1724	85.7143
09180 Brite Hierarchies|09182 Protein families: genetic information processing|03400 DNA repair and recombination proteins [BR:ko03400]|K03547 sbcD, mre11; DNA repair protein SbcD/Mre11	99.6301	0.49505	49.4253	85.7143
09180 Brite Hierarchies|09182 Protein families: genetic information processing|03400 DNA repair and recombination proteins [BR:ko03400]|K03658 helD; DNA helicase IV [EC:3.6.4.12]	0.369914	0	8.04598	14.2857
09180 Brite Hierarchies|09182 Protein families: genetic information processing|03400 DNA repair and recombination proteins [BR:ko03400]|K07458 vsr; DNA mismatch endonuclease, patch repair protein [EC:3.1.-.-]	85.9433	69.802	95.4023	80.9524
09180 Brite Hierarchies|09182 Protein families: genetic information processing|03400 DNA repair and recombination proteins [BR:ko03400]|K13531 adaB; methylated-DNA-[protein]-cysteine S-methyltransferase [EC:2.1.1.63]	86.3132	92.0792	96.5517	100
09180 Brite Hierarchies|09182 Protein families: genetic information processing|03400 DNA repair and recombination proteins [BR:ko03400]|K14623 dinD; DNA-damage-inducible protein D	81.381	87.6238	22.9885	38.0952
09180 Brite Hierarchies|09182 Protein families: genetic information processing|03400 DNA repair and recombination proteins [BR:ko03400]|K15342 cas1; CRISP-associated protein Cas1___09180 Brite Hierarchies|09183 Protein families: signaling and cellular processes|02048 Prokaryotic Defense System [BR:ko02048]|K15342 cas1; CRISP-associated protein Cas1	90.5055	68.3168	60.9195	57.1429
09180 Brite Hierarchies|09182 Protein families: genetic information processing|03400 DNA repair and recombination proteins [BR:ko03400]|K19789 radD; DNA repair protein RadD	32.6757	14.3564	1.14943	0
09180 Brite Hierarchies|09183 Protein families: signaling and cellular processes|01504 Antimicrobial resistance genes [BR:ko01504]|K00638 catB; chloramphenicol O-acetyltransferase type B [EC:2.3.1.28]	11.9605	5.44554	16.092	0
09180 Brite Hierarchies|09183 Protein families: signaling and cellular processes|01504 Antimicrobial resistance genes [BR:ko01504]|K08217 mef; MFS transporter, DHA3 family, macrolide efflux protein___09180 Brite Hierarchies|09183 Protein families: signaling and cellular processes|02000 Transporters [BR:ko02000]|K08217 mef; MFS transporter, DHA3 family, macrolide efflux protein	34.8952	15.3465	3.44828	0
09180 Brite Hierarchies|09183 Protein families: signaling and cellular processes|01504 Antimicrobial resistance genes [BR:ko01504]|K18218 tet35; tetracycline resistance efflux pump___09180 Brite Hierarchies|09183 Protein families: signaling and cellular processes|02000 Transporters [BR:ko02000]|K18218 tet35; tetracycline resistance efflux pump	98.397	0.49505	96.5517	90.4762
09180 Brite Hierarchies|09183 Protein families: signaling and cellular processes|01504 Antimicrobial resistance genes [BR:ko01504]|K18220 tetM, tetO; ribosomal protection tetracycline resistance protein	52.7744	4.45545	9.1954	0
09180 Brite Hierarchies|09183 Protein families: signaling and cellular processes|01504 Antimicrobial resistance genes [BR:ko01504]|K18234 vat; virginiamycin A acetyltransferase [EC:2.3.1.-]	0.863132	1.48515	13.7931	0
09180 Brite Hierarchies|09183 Protein families: signaling and cellular processes|01504 Antimicrobial resistance genes [BR:ko01504]|K19271 catA; chloramphenicol O-acetyltransferase type A [EC:2.3.1.28]	42.7867	0.990099	26.4368	19.0476
09180 Brite Hierarchies|09183 Protein families: signaling and cellular processes|01504 Antimicrobial resistance genes [BR:ko01504]|K19545 lnuA_C_D_E, lin; lincosamide nucleotidyltransferase A/C/D/E	45.746	3.9604	9.1954	0
09180 Brite Hierarchies|09183 Protein families: signaling and cellular processes|02000 Transporters [BR:ko02000]|K02029 ABC.PA.P; polar amino acid transport system permease protein	100	0.49505	97.7011	100
09180 Brite Hierarchies|09183 Protein families: signaling and cellular processes|02000 Transporters [BR:ko02000]|K02030 ABC.PA.S; polar amino acid transport system substrate-binding protein	100	0.49505	97.7011	100
09180 Brite Hierarchies|09183 Protein families: signaling and cellular processes|02000 Transporters [BR:ko02000]|K02058 ABC.SS.S; simple sugar transport system substrate-binding protein	78.7916	0	58.6207	19.0476
09180 Brite Hierarchies|09183 Protein families: signaling and cellular processes|02000 Transporters [BR:ko02000]|K02445 glpT; MFS transporter, OPA family, glycerol-3-phosphate transporter	68.1874	3.46535	0	0
09180 Brite Hierarchies|09183 Protein families: signaling and cellular processes|02000 Transporters [BR:ko02000]|K02824 pyrP, uraA; uracil permease	95.0678	0	40.2299	0
09180 Brite Hierarchies|09183 Protein families: signaling and cellular processes|02000 Transporters [BR:ko02000]|K02856 rhaT; L-rhamnose-H+ transport protein	54.5006	98.5149	37.931	95.2381
09180 Brite Hierarchies|09183 Protein families: signaling and cellular processes|02000 Transporters [BR:ko02000]|K03286 TC.OOP; OmpA-OmpF porin, OOP family	89.0259	42.5743	93.1034	85.7143
09180 Brite Hierarchies|09183 Protein families: signaling and cellular processes|02000 Transporters [BR:ko02000]|K03297 emrE, qac, mmr, smr; small multidrug resistance pump	25.6473	34.6535	37.931	4.7619
09180 Brite Hierarchies|09183 Protein families: signaling and cellular processes|02000 Transporters [BR:ko02000]|K03325 ACR3, arsB; arsenite transporter	15.783	0.49505	8.04598	0
09180 Brite Hierarchies|09183 Protein families: signaling and cellular processes|02000 Transporters [BR:ko02000]|K03326 TC.DCUC, dcuC, dcuD; C4-dicarboxylate transporter, DcuC family	0	20.7921	0	0
09180 Brite Hierarchies|09183 Protein families: signaling and cellular processes|02000 Transporters [BR:ko02000]|K03442 mscS; small conductance mechanosensitive channel	99.0136	100	0	4.7619
09180 Brite Hierarchies|09183 Protein families: signaling and cellular processes|02000 Transporters [BR:ko02000]|K03444 MFS.SP; MFS transporter, SP family, sugar porter, other	0.739827	0	12.6437	19.0476
09180 Brite Hierarchies|09183 Protein families: signaling and cellular processes|02000 Transporters [BR:ko02000]|K03641 tolB; TolB protein	17.3859	0	1.14943	0
09180 Brite Hierarchies|09183 Protein families: signaling and cellular processes|02000 Transporters [BR:ko02000]|K06901 pbuG; putative MFS transporter, AGZA family, xanthine/uracil permease	83.9704	98.5149	91.954	19.0476
09180 Brite Hierarchies|09183 Protein families: signaling and cellular processes|02000 Transporters [BR:ko02000]|K07791 dcuA; anaerobic C4-dicarboxylate transporter DcuA	0	97.5248	0	4.7619
09180 Brite Hierarchies|09183 Protein families: signaling and cellular processes|02000 Transporters [BR:ko02000]|K08156 araJ; MFS transporter, DHA1 family, arabinose polymer utilization protein	99.1369	12.8713	74.7126	61.9048
09180 Brite Hierarchies|09183 Protein families: signaling and cellular processes|02000 Transporters [BR:ko02000]|K08194 dgoT; MFS transporter, ACS family, D-galactonate transporter	29.8397	0	89.6552	90.4762
09180 Brite Hierarchies|09183 Protein families: signaling and cellular processes|02000 Transporters [BR:ko02000]|K08222 yqgE; MFS transporter, YQGE family, putative transporter	0	21.7822	0	0
09180 Brite Hierarchies|09183 Protein families: signaling and cellular processes|02000 Transporters [BR:ko02000]|K11741 sugE; quaternary ammonium compound-resistance protein SugE	25.6473	31.6832	37.931	4.7619
09180 Brite Hierarchies|09183 Protein families: signaling and cellular processes|02000 Transporters [BR:ko02000]|K15726 czcA; cobalt-zinc-cadmium resistance protein CzcA	72.1332	98.5149	97.7011	95.2381
09180 Brite Hierarchies|09183 Protein families: signaling and cellular processes|02000 Transporters [BR:ko02000]|K15727 czcB; membrane fusion protein, cobalt-zinc-cadmium efflux system	72.0099	98.5149	97.7011	95.2381
09180 Brite Hierarchies|09183 Protein families: signaling and cellular processes|02000 Transporters [BR:ko02000]|K16053 ybdG, mscM; miniconductance mechanosensitive channel	99.2602	0.49505	97.7011	100
09180 Brite Hierarchies|09183 Protein families: signaling and cellular processes|02000 Transporters [BR:ko02000]|K16087 TC.FEV.OM3, tbpA, hemR, lbpA, hpuB, bhuR, hugA, hmbR; hemoglobin/transferrin/lactoferrin receptor protein	90.9988	67.8218	74.7126	38.0952
09180 Brite Hierarchies|09183 Protein families: signaling and cellular processes|02000 Transporters [BR:ko02000]|K16139 uidB, gusB; glucuronide carrier protein	48.7053	31.1881	72.4138	38.0952
09180 Brite Hierarchies|09183 Protein families: signaling and cellular processes|02000 Transporters [BR:ko02000]|K16248 gutA, gutP; probable glucitol transport protein GutA	49.4451	33.1683	72.4138	38.0952
09180 Brite Hierarchies|09183 Protein families: signaling and cellular processes|02000 Transporters [BR:ko02000]|K16926 htsT; energy-coupling factor transport system substrate-specific component	0	24.2574	0	0
09180 Brite Hierarchies|09183 Protein families: signaling and cellular processes|02000 Transporters [BR:ko02000]|K18924 ykkC; paired small multidrug resistance pump	25.6473	31.6832	37.931	4.7619
09180 Brite Hierarchies|09183 Protein families: signaling and cellular processes|02000 Transporters [BR:ko02000]|K19419 epsG; transmembrane protein EpsG	4.19236	0	13.7931	0
09180 Brite Hierarchies|09183 Protein families: signaling and cellular processes|02000 Transporters [BR:ko02000]|K19577 ydhP; MFS transporter, DHA1 family, inner membrane transport protein	99.1369	12.8713	74.7126	61.9048
09180 Brite Hierarchies|09183 Protein families: signaling and cellular processes|02022 Two-component system [BR:ko02022]|K07814 K07814; putative two-component system response regulator	0	0	48.2759	0
09180 Brite Hierarchies|09183 Protein families: signaling and cellular processes|02048 Prokaryotic Defense System [BR:ko02048]|K00571 E2.1.1.72; site-specific DNA-methyltransferase (adenine-specific) [EC:2.1.1.72]	86.5598	63.8614	86.2069	90.4762
09180 Brite Hierarchies|09183 Protein families: signaling and cellular processes|02048 Prokaryotic Defense System [BR:ko02048]|K00590 E2.1.1.113; site-specific DNA-methyltransferase (cytosine-N4-specific) [EC:2.1.1.113]	2.09618	15.3465	3.44828	0
09180 Brite Hierarchies|09183 Protein families: signaling and cellular processes|02048 Prokaryotic Defense System [BR:ko02048]|K01153 hsdR; type I restriction enzyme, R subunit [EC:3.1.21.3]	88.1628	82.6733	75.8621	76.1905
09180 Brite Hierarchies|09183 Protein families: signaling and cellular processes|02048 Prokaryotic Defense System [BR:ko02048]|K01154 hsdS; type I restriction enzyme, S subunit [EC:3.1.21.3]	88.656	72.7723	72.4138	76.1905
09180 Brite Hierarchies|09183 Protein families: signaling and cellular processes|02048 Prokaryotic Defense System [BR:ko02048]|K01155 E3.1.21.4; type II restriction enzyme [EC:3.1.21.4]	25.894	27.2277	26.4368	14.2857
09180 Brite Hierarchies|09183 Protein families: signaling and cellular processes|02048 Prokaryotic Defense System [BR:ko02048]|K01156 res; type III restriction enzyme [EC:3.1.21.5]	86.4365	56.4356	77.0115	66.6667
09180 Brite Hierarchies|09183 Protein families: signaling and cellular processes|02048 Prokaryotic Defense System [BR:ko02048]|K03427 hsdM; type I restriction enzyme M protein [EC:2.1.1.72]	90.7522	92.5743	77.0115	80.9524
09180 Brite Hierarchies|09183 Protein families: signaling and cellular processes|02048 Prokaryotic Defense System [BR:ko02048]|K07012 cas3; CRISPR-associated endonuclease/helicase Cas3 [EC:3.1.-.- 3.6.4.-]	43.0333	35.6436	31.0345	14.2857
09180 Brite Hierarchies|09183 Protein families: signaling and cellular processes|02048 Prokaryotic Defense System [BR:ko02048]|K07062 fitB; toxin FitB [EC:3.1.-.-]	24.7842	0	11.4943	4.7619
09180 Brite Hierarchies|09183 Protein families: signaling and cellular processes|02048 Prokaryotic Defense System [BR:ko02048]|K07316 mod; adenine-specific DNA-methyltransferase [EC:2.1.1.72]	82.8607	53.4653	81.6092	66.6667
09180 Brite Hierarchies|09183 Protein families: signaling and cellular processes|02048 Prokaryotic Defense System [BR:ko02048]|K07317 K07317; adenine-specific DNA-methyltransferase [EC:2.1.1.72]	45.2528	7.42574	31.0345	19.0476
09180 Brite Hierarchies|09183 Protein families: signaling and cellular processes|02048 Prokaryotic Defense System [BR:ko02048]|K07319 yhdJ; adenine-specific DNA-methyltransferase [EC:2.1.1.72]	19.2355	5.94059	4.5977	4.7619
09180 Brite Hierarchies|09183 Protein families: signaling and cellular processes|02048 Prokaryotic Defense System [BR:ko02048]|K07334 higB-1; toxin HigB-1	29.4698	72.7723	20.6897	28.5714
09180 Brite Hierarchies|09183 Protein families: signaling and cellular processes|02048 Prokaryotic Defense System [BR:ko02048]|K07341 doc; death on curing protein	6.65845	10.8911	4.5977	0
09180 Brite Hierarchies|09183 Protein families: signaling and cellular processes|02048 Prokaryotic Defense System [BR:ko02048]|K07451 mcrA; 5-methylcytosine-specific restriction enzyme A [EC:3.1.21.-]	18.4957	6.43564	8.04598	0
09180 Brite Hierarchies|09183 Protein families: signaling and cellular processes|02048 Prokaryotic Defense System [BR:ko02048]|K07452 mcrB; 5-methylcytosine-specific restriction enzyme B [EC:3.1.21.-]	75.2158	32.6733	65.5172	33.3333
09180 Brite Hierarchies|09183 Protein families: signaling and cellular processes|02048 Prokaryotic Defense System [BR:ko02048]|K07464 cas4; CRISPR-associated exonuclease Cas4 [EC:3.1.12.1]	41.6769	26.7327	29.8851	9.52381
09180 Brite Hierarchies|09183 Protein families: signaling and cellular processes|02048 Prokaryotic Defense System [BR:ko02048]|K07473 dinJ; DNA-damage-inducible protein J	61.8989	88.1188	27.5862	61.9048
09180 Brite Hierarchies|09183 Protein families: signaling and cellular processes|02048 Prokaryotic Defense System [BR:ko02048]|K09951 cas2; CRISPR-associated protein Cas2	57.8298	34.1584	41.3793	28.5714
09180 Brite Hierarchies|09183 Protein families: signaling and cellular processes|02048 Prokaryotic Defense System [BR:ko02048]|K09952 csn1, cas9; CRISPR-associated endonuclease Csn1 [EC:3.1.-.-]	20.2219	9.90099	4.5977	19.0476
09180 Brite Hierarchies|09183 Protein families: signaling and cellular processes|02048 Prokaryotic Defense System [BR:ko02048]|K19091 cas6; CRISPR-associated endoribonuclease Cas6 [EC:3.1.-.-]	16.3995	13.3663	19.5402	4.7619
09180 Brite Hierarchies|09183 Protein families: signaling and cellular processes|02048 Prokaryotic Defense System [BR:ko02048]|K19115 csh2; CRISPR-associated protein Csh2	21.9482	22.2772	14.9425	0
09180 Brite Hierarchies|09183 Protein families: signaling and cellular processes|02048 Prokaryotic Defense System [BR:ko02048]|K19116 cas5h; CRISPR-associated protein Cas5h	12.3305	5.94059	8.04598	0
09180 Brite Hierarchies|09183 Protein families: signaling and cellular processes|02048 Prokaryotic Defense System [BR:ko02048]|K19117 csd1, cas8c; CRISPR-associated protein Csd1	14.4266	19.802	10.3448	4.7619
09180 Brite Hierarchies|09183 Protein families: signaling and cellular processes|02048 Prokaryotic Defense System [BR:ko02048]|K19118 csd2, cas7; CRISPR-associated protein Csd2	15.9063	18.8119	11.4943	4.7619
09180 Brite Hierarchies|09183 Protein families: signaling and cellular processes|02048 Prokaryotic Defense System [BR:ko02048]|K19119 cas5d; CRISPR-associated protein Cas5d	14.6732	18.3168	11.4943	4.7619
09180 Brite Hierarchies|09183 Protein families: signaling and cellular processes|02048 Prokaryotic Defense System [BR:ko02048]|K19147 mcrC; 5-methylcytosine-specific restriction enzyme subunit McrC	63.0086	0.990099	43.6782	33.3333
09180 Brite Hierarchies|09183 Protein families: signaling and cellular processes|02048 Prokaryotic Defense System [BR:ko02048]|K19157 yafQ; mRNA interferase YafQ [EC:3.1.-.-]	60.4192	88.1188	50.5747	66.6667
09180 Brite Hierarchies|09183 Protein families: signaling and cellular processes|02048 Prokaryotic Defense System [BR:ko02048]|K19158 yoeB; toxin YoeB [EC:3.1.-.-]	18.3724	36.6337	70.1149	38.0952
09180 Brite Hierarchies|09183 Protein families: signaling and cellular processes|02048 Prokaryotic Defense System [BR:ko02048]|K19166 higB; mRNA interferase HigB [EC:3.1.-.-]	47.5956	27.2277	40.2299	61.9048
09180 Brite Hierarchies|09183 Protein families: signaling and cellular processes|02048 Prokaryotic Defense System [BR:ko02048]|K19171 dndD; DNA sulfur modification protein DndD	48.7053	20.7921	59.7701	23.8095
09180 Brite Hierarchies|09183 Protein families: signaling and cellular processes|02048 Prokaryotic Defense System [BR:ko02048]|K19172 dndE; DNA sulfur modification protein DndE	30.9494	3.9604	56.3218	19.0476
09180 Brite Hierarchies|09183 Protein families: signaling and cellular processes|02048 Prokaryotic Defense System [BR:ko02048]|K19175 dptH; DNA phosphorothioation-dependent restriction protein DptH	27.6202	2.9703	54.023	19.0476
09180 Brite Hierarchies|09183 Protein families: signaling and cellular processes|04812 Cytoskeleton proteins [BR:ko04812]|K06990 MEMO1; MEMO1 family protein	22.5647	0	28.7356	0
09190 Not Included in Pathway or Brite|09191 Unclassified: metabolism|99980 Enzymes with EC numbers|K00298 ceo; N5-(carboxyethyl)ornithine synthase [EC:1.5.1.24]	96.5475	0	95.4023	95.2381
09190 Not Included in Pathway or Brite|09191 Unclassified: metabolism|99980 Enzymes with EC numbers|K00633 lacA; galactoside O-acetyltransferase [EC:2.3.1.18]	22.1948	9.40594	20.6897	4.7619
09190 Not Included in Pathway or Brite|09191 Unclassified: metabolism|99980 Enzymes with EC numbers|K00661 maa; maltose O-acetyltransferase [EC:2.3.1.79]	56.4735	29.2079	52.8736	14.2857
09190 Not Included in Pathway or Brite|09191 Unclassified: metabolism|99980 Enzymes with EC numbers|K00786 E2.4.-.-; glycosyltransferase [EC:2.4.-.-]	48.7053	25.2475	17.2414	9.52381
09190 Not Included in Pathway or Brite|09191 Unclassified: metabolism|99980 Enzymes with EC numbers|K00986 ltrA; RNA-directed DNA polymerase [EC:2.7.7.49]	73.4895	39.604	49.4253	19.0476
09190 Not Included in Pathway or Brite|09191 Unclassified: metabolism|99980 Enzymes with EC numbers|K01090 E3.1.3.16; protein phosphatase [EC:3.1.3.16]	35.8816	32.6733	16.092	14.2857
09190 Not Included in Pathway or Brite|09191 Unclassified: metabolism|99980 Enzymes with EC numbers|K01138 K01138; uncharacterized sulfatase [EC:3.1.6.-]	1.10974	99.505	8.04598	0
09190 Not Included in Pathway or Brite|09191 Unclassified: metabolism|99980 Enzymes with EC numbers|K01181 E3.2.1.8, xynA; endo-1,4-beta-xylanase [EC:3.2.1.8]	99.1369	10.8911	97.7011	95.2381
09190 Not Included in Pathway or Brite|09191 Unclassified: metabolism|99980 Enzymes with EC numbers|K01216 E3.2.1.73; licheninase [EC:3.2.1.73]	81.8742	88.6139	6.89655	9.52381
09190 Not Included in Pathway or Brite|09191 Unclassified: metabolism|99980 Enzymes with EC numbers|K01224 E3.2.1.89; arabinogalactan endo-1,4-beta-galactosidase [EC:3.2.1.89]	99.5068	28.2178	97.7011	90.4762
09190 Not Included in Pathway or Brite|09191 Unclassified: metabolism|99980 Enzymes with EC numbers|K01235 aguA; alpha-glucuronidase [EC:3.2.1.139]	98.397	0	97.7011	95.2381
09190 Not Included in Pathway or Brite|09191 Unclassified: metabolism|99980 Enzymes with EC numbers|K01531 mgtA, mgtB; Mg2+-importing ATPase [EC:3.6.3.2]	6.78175	0	41.3793	9.52381
09190 Not Included in Pathway or Brite|09191 Unclassified: metabolism|99980 Enzymes with EC numbers|K02217 ftnA, ftn; ferritin [EC:1.16.3.2]	3.20592	86.1386	1.14943	4.7619
09190 Not Included in Pathway or Brite|09191 Unclassified: metabolism|99980 Enzymes with EC numbers|K03534 rhaM; L-rhamnose mutarotase [EC:5.1.3.32]	4.43896	0.990099	97.7011	100
09190 Not Included in Pathway or Brite|09191 Unclassified: metabolism|99980 Enzymes with EC numbers|K03741 ARSC2, arsC; arsenate reductase [EC:1.20.4.1]	15.5364	0.990099	10.3448	0
09190 Not Included in Pathway or Brite|09191 Unclassified: metabolism|99980 Enzymes with EC numbers|K03818 wcaF; putative colanic acid biosynthesis acetyltransferase WcaF [EC:2.3.1.-]	8.26141	11.8812	12.6437	4.7619
09190 Not Included in Pathway or Brite|09191 Unclassified: metabolism|99980 Enzymes with EC numbers|K05970 SIAE; sialate O-acetylesterase [EC:3.1.1.53]	100	39.604	100	100
09190 Not Included in Pathway or Brite|09191 Unclassified: metabolism|99980 Enzymes with EC numbers|K05989 ramA; alpha-L-rhamnosidase [EC:3.2.1.40]	69.6671	12.3762	9.1954	33.3333
09190 Not Included in Pathway or Brite|09191 Unclassified: metabolism|99980 Enzymes with EC numbers|K06113 abnA; arabinan endo-1,5-alpha-L-arabinosidase [EC:3.2.1.99]	99.8767	0	98.8506	95.2381
09190 Not Included in Pathway or Brite|09191 Unclassified: metabolism|99980 Enzymes with EC numbers|K06221 dkgA; 2,5-diketo-D-gluconate reductase A [EC:1.1.1.346]	26.5105	3.46535	28.7356	14.2857
09190 Not Included in Pathway or Brite|09191 Unclassified: metabolism|99980 Enzymes with EC numbers|K06222 dkgB; 2,5-diketo-D-gluconate reductase B [EC:1.1.1.346]	25.1541	0.990099	28.7356	4.7619
09190 Not Included in Pathway or Brite|09191 Unclassified: metabolism|99980 Enzymes with EC numbers|K07132 MuB; ATP-dependent target DNA activator [EC:3.6.1.3]	14.18	16.3366	16.092	4.7619
09190 Not Included in Pathway or Brite|09191 Unclassified: metabolism|99980 Enzymes with EC numbers|K07304 msrA; peptide-methionine (S)-S-oxide reductase [EC:1.8.4.11]	56.2269	0	10.3448	0
09190 Not Included in Pathway or Brite|09191 Unclassified: metabolism|99980 Enzymes with EC numbers|K07305 msrB; peptide-methionine (R)-S-oxide reductase [EC:1.8.4.12]	0	0	18.3908	0
09190 Not Included in Pathway or Brite|09191 Unclassified: metabolism|99980 Enzymes with EC numbers|K08282 E2.7.11.1; non-specific serine/threonine protein kinase [EC:2.7.11.1]	97.9038	48.5149	98.8506	76.1905
09190 Not Included in Pathway or Brite|09191 Unclassified: metabolism|99980 Enzymes with EC numbers|K08320 nudG; (d)CTP diphosphatase [EC:3.6.1.65]	0	10.8911	0	0
09190 Not Included in Pathway or Brite|09191 Unclassified: metabolism|99980 Enzymes with EC numbers|K09252 FAEB; feruloyl esterase [EC:3.1.1.73]	0	0	9.1954	14.2857
09190 Not Included in Pathway or Brite|09191 Unclassified: metabolism|99980 Enzymes with EC numbers|K12267 msrAB; peptide methionine sulfoxide reductase msrA/msrB [EC:1.8.4.11 1.8.4.12]	56.2269	0	29.8851	0
09190 Not Included in Pathway or Brite|09191 Unclassified: metabolism|99980 Enzymes with EC numbers|K13663 gumF; acyltransferase [EC:2.3.1.-]	40.1973	31.1881	0	0
09190 Not Included in Pathway or Brite|09191 Unclassified: metabolism|99980 Enzymes with EC numbers|K13664 gumG; acyltransferase [EC:2.3.1.-]	40.1973	31.1881	0	0
09190 Not Included in Pathway or Brite|09191 Unclassified: metabolism|99980 Enzymes with EC numbers|K15531 rexA; oligosaccharide reducing-end xylanase [EC:3.2.1.156]	80.2713	0	56.3218	71.4286
09190 Not Included in Pathway or Brite|09191 Unclassified: metabolism|99980 Enzymes with EC numbers|K15924 xynC; glucuronoarabinoxylan endo-1,4-beta-xylanase [EC:3.2.1.136]	47.5956	0	42.5287	0
09190 Not Included in Pathway or Brite|09191 Unclassified: metabolism|99980 Enzymes with EC numbers|K16212 mgp; 4-O-beta-D-mannosyl-D-glucose phosphorylase [EC:2.4.1.281]	96.3009	16.3366	78.1609	76.1905
09190 Not Included in Pathway or Brite|09191 Unclassified: metabolism|99980 Enzymes with EC numbers|K16213 cbe, mbe; cellobiose epimerase [EC:5.1.3.11]	97.7805	3.46535	100	100
09190 Not Included in Pathway or Brite|09191 Unclassified: metabolism|99980 Enzymes with EC numbers|K17948 nanM; N-acetylneuraminate epimerase [EC:5.1.3.24]	28.1134	0	11.4943	90.4762
09190 Not Included in Pathway or Brite|09191 Unclassified: metabolism|99980 Enzymes with EC numbers|K18197 yesW; rhamnogalacturonan endolyase [EC:4.2.2.23]	34.7719	0.49505	35.6322	90.4762
09190 Not Included in Pathway or Brite|09191 Unclassified: metabolism|99980 Enzymes with EC numbers|K18198 yesX; rhamnogalacturonan exolyase [EC:4.2.2.24]	34.7719	0.49505	35.6322	90.4762
09190 Not Included in Pathway or Brite|09191 Unclassified: metabolism|99980 Enzymes with EC numbers|K18459 gpuA; guanidinopropionase [EC:3.5.3.17]	1.72626	0	11.4943	0
09190 Not Included in Pathway or Brite|09191 Unclassified: metabolism|99980 Enzymes with EC numbers|K18581 ugl; unsaturated chondroitin disaccharide hydrolase [EC:3.2.1.180]	1.47965	1.9802	34.4828	4.7619
09190 Not Included in Pathway or Brite|09191 Unclassified: metabolism|99980 Enzymes with EC numbers|K18785 mp2; beta-1,4-mannooligosaccharide/beta-1,4-mannosyl-N-acetylglucosamine phosphorylase [EC:2.4.1.319 2.4.1.320]	40.8138	39.604	0	0
09190 Not Included in Pathway or Brite|09191 Unclassified: metabolism|99980 Enzymes with EC numbers|K19422 epsD; glycosyltransferase EpsD [EC:2.4.-.-]	19.7287	0	8.04598	0
09190 Not Included in Pathway or Brite|09191 Unclassified: metabolism|99980 Enzymes with EC numbers|K19955 adh2; alcohol dehydrogenase [EC:1.1.1.-]	2.836	21.2871	2.29885	19.0476
09190 Not Included in Pathway or Brite|09191 Unclassified: metabolism|99980 Enzymes with EC numbers|K19997 gnu; GlcNAc-P-P-Und epimerase [EC:5.1.3.26]	29.7164	2.47525	18.3908	0
09190 Not Included in Pathway or Brite|09191 Unclassified: metabolism|99981 Carbohydrate metabolism|K17641 bxlA; beta-xylosidase	75.4624	0	1.14943	80.9524
09190 Not Included in Pathway or Brite|09191 Unclassified: metabolism|99981 Carbohydrate metabolism|K18930 dld; D-lactate dehydrogenase	91.9852	75.7426	81.6092	57.1429
09190 Not Included in Pathway or Brite|09191 Unclassified: metabolism|99985 Amino acid metabolism|K08234 yaeR; glyoxylase I family protein	77.9285	10.396	58.6207	4.7619
09190 Not Included in Pathway or Brite|09191 Unclassified: metabolism|99986 Glycan metabolism|K16560 exoH; succinoglycan biosynthesis protein ExoH	11.8372	22.2772	2.29885	4.7619
09190 Not Included in Pathway or Brite|09191 Unclassified: metabolism|99986 Glycan metabolism|K16710 wcaK, amsJ; colanic acid/amylovoran biosynthesis protein	16.8927	0.49505	1.14943	0
09190 Not Included in Pathway or Brite|09191 Unclassified: metabolism|99988 Secondary metabolism|K03932 lpqC; polyhydroxybutyrate depolymerase	33.5388	0	0	23.8095
09190 Not Included in Pathway or Brite|09191 Unclassified: metabolism|99988 Secondary metabolism|K11049 cylG; CylG protein	1.72626	0.49505	14.9425	9.52381
09190 Not Included in Pathway or Brite|09192 Unclassified: genetic information processing|99973 Transcription|K07741 antB; anti-repressor protein	18.1258	7.92079	2.29885	4.7619
09190 Not Included in Pathway or Brite|09192 Unclassified: genetic information processing|99976 Replication and repair|K06909 xtmB; phage terminase large subunit	23.7978	0	0	0
09190 Not Included in Pathway or Brite|09192 Unclassified: genetic information processing|99976 Replication and repair|K06919 K06919; putative DNA primase/helicase	46.979	45.5446	14.9425	9.52381
09190 Not Included in Pathway or Brite|09192 Unclassified: genetic information processing|99976 Replication and repair|K07445 K07445; putative DNA methylase	2.7127	0	0	14.2857
09190 Not Included in Pathway or Brite|09192 Unclassified: genetic information processing|99976 Replication and repair|K07453 K07453; putative restriction endonuclease	15.0432	5.94059	8.04598	0
09190 Not Included in Pathway or Brite|09192 Unclassified: genetic information processing|99976 Replication and repair|K07454 K07454; putative restriction endonuclease	21.8249	18.3168	48.2759	9.52381
09190 Not Included in Pathway or Brite|09192 Unclassified: genetic information processing|99976 Replication and repair|K07459 ybjD; putative ATP-dependent endonuclease of the OLD family	15.5364	6.43564	16.092	0
09190 Not Included in Pathway or Brite|09192 Unclassified: genetic information processing|99976 Replication and repair|K07482 K07482; transposase, IS30 family	60.1726	3.9604	8.04598	4.7619
09190 Not Included in Pathway or Brite|09192 Unclassified: genetic information processing|99976 Replication and repair|K07484 K07484; transposase	90.6289	41.0891	80.4598	52.381
09190 Not Included in Pathway or Brite|09192 Unclassified: genetic information processing|99976 Replication and repair|K07485 K07485; transposase	0.616523	11.8812	0	0
09190 Not Included in Pathway or Brite|09192 Unclassified: genetic information processing|99976 Replication and repair|K07486 K07486; transposase	34.7719	27.7228	25.2874	9.52381
09190 Not Included in Pathway or Brite|09192 Unclassified: genetic information processing|99976 Replication and repair|K07487 K07487; transposase	53.6375	33.6634	31.0345	9.52381
09190 Not Included in Pathway or Brite|09192 Unclassified: genetic information processing|99976 Replication and repair|K07493 K07493; putative transposase	17.2626	1.9802	25.2874	0
09190 Not Included in Pathway or Brite|09192 Unclassified: genetic information processing|99976 Replication and repair|K07494 K07494; putative transposase	8.0148	0	16.092	0
09190 Not Included in Pathway or Brite|09192 Unclassified: genetic information processing|99976 Replication and repair|K07495 K07495; putative transposase	73.7361	62.8713	32.1839	52.381
09190 Not Included in Pathway or Brite|09192 Unclassified: genetic information processing|99976 Replication and repair|K07496 K07496; putative transposase	32.1825	2.47525	16.092	23.8095
09190 Not Included in Pathway or Brite|09192 Unclassified: genetic information processing|99976 Replication and repair|K07497 K07497; putative transposase	26.7571	32.1782	21.8391	4.7619
09190 Not Included in Pathway or Brite|09192 Unclassified: genetic information processing|99998 Others|K03972 pspE; phage shock protein E	94.8212	2.47525	1.14943	0
09190 Not Included in Pathway or Brite|09193 Unclassified: signaling and cellular processes|99977 Transport|K03307 TC.SSS; solute:Na+ symporter, SSS family	99.5068	0.49505	94.2529	95.2381
09190 Not Included in Pathway or Brite|09193 Unclassified: signaling and cellular processes|99978 Cell growth|K06374 spmB; spore maturation protein B	92.725	67.3267	86.2069	71.4286
09190 Not Included in Pathway or Brite|09193 Unclassified: signaling and cellular processes|99992 Structural proteins|K02022 ABC.MR.TX; HlyD family secretion protein	9.49445	34.6535	2.29885	0
09190 Not Included in Pathway or Brite|09193 Unclassified: signaling and cellular processes|99992 Structural proteins|K07282 capA, pgsA; gamma-polyglutamate biosynthesis protein CapA	21.9482	1.48515	28.7356	4.7619
09190 Not Included in Pathway or Brite|09193 Unclassified: signaling and cellular processes|99994 Others|K06201 cutC; copper homeostasis protein	0.123305	0.49505	100	90.4762
09190 Not Included in Pathway or Brite|09193 Unclassified: signaling and cellular processes|99994 Others|K07214 fes; enterochelin esterase and related enzymes	40.9371	54.4554	32.1839	61.9048
09190 Not Included in Pathway or Brite|09193 Unclassified: signaling and cellular processes|99995 Signaling proteins|K05791 terZ; tellurium resistance protein TerZ	11.4673	9.40594	6.89655	0
09190 Not Included in Pathway or Brite|09193 Unclassified: signaling and cellular processes|99995 Signaling proteins|K05792 terA; tellurite resistance protein TerA	11.7139	8.91089	6.89655	0
09190 Not Included in Pathway or Brite|09193 Unclassified: signaling and cellular processes|99995 Signaling proteins|K05795 terD; tellurium resistance protein TerD	14.18	11.3861	8.04598	4.7619
09190 Not Included in Pathway or Brite|09193 Unclassified: signaling and cellular processes|99995 Signaling proteins|K07165 fecR; transmembrane sensor	1.72626	21.2871	8.04598	33.3333
09190 Not Included in Pathway or Brite|09194 Poorly characterized|99996 General function prediction only|K02617 paaY; phenylacetic acid degradation protein	94.6979	67.3267	83.908	85.7143
09190 Not Included in Pathway or Brite|09194 Poorly characterized|99996 General function prediction only|K03791 K03791; putative chitinase	24.7842	6.93069	6.89655	0
09190 Not Included in Pathway or Brite|09194 Poorly characterized|99996 General function prediction only|K03810 mviM; virulence factor	6.16523	8.91089	16.092	0
09190 Not Included in Pathway or Brite|09194 Poorly characterized|99996 General function prediction only|K03931 ygjK; putative isomerase	48.9519	0	0	0
09190 Not Included in Pathway or Brite|09194 Poorly characterized|99996 General function prediction only|K04477 ycdX; putative hydrolase	98.767	27.2277	98.8506	85.7143
09190 Not Included in Pathway or Brite|09194 Poorly characterized|99996 General function prediction only|K06139 pqqE; pyrroloquinoline quinone biosynthesis protein E	15.6597	1.48515	12.6437	19.0476
09190 Not Included in Pathway or Brite|09194 Poorly characterized|99996 General function prediction only|K06877 K06877; DEAD/DEAH box helicase domain-containing protein	27.127	26.2376	25.2874	0
09190 Not Included in Pathway or Brite|09194 Poorly characterized|99996 General function prediction only|K07001 K07001; NTE family protein	96.0543	1.9802	0	76.1905
09190 Not Included in Pathway or Brite|09194 Poorly characterized|99996 General function prediction only|K07058 K07058; membrane protein	99.0136	0.49505	97.7011	100
09190 Not Included in Pathway or Brite|09194 Poorly characterized|99996 General function prediction only|K08279 caiE; carnitine operon protein CaiE	94.6979	67.3267	83.908	85.7143
09190 Not Included in Pathway or Brite|09194 Poorly characterized|99997 Function unknown|K06915 K06915; uncharacterized protein	24.7842	9.40594	6.89655	0
09190 Not Included in Pathway or Brite|09194 Poorly characterized|99997 Function unknown|K06922 K06922; uncharacterized protein	2.7127	0	0	14.2857
09190 Not Included in Pathway or Brite|09194 Poorly characterized|99997 Function unknown|K06926 K06926; uncharacterized protein	76.4488	36.6337	65.5172	47.619
09190 Not Included in Pathway or Brite|09194 Poorly characterized|99997 Function unknown|K06956 K06956; uncharacterized protein	95.4377	50.9901	94.2529	71.4286
09190 Not Included in Pathway or Brite|09194 Poorly characterized|99997 Function unknown|K07004 K07004; uncharacterized protein	98.397	1.48515	5.74713	100
09190 Not Included in Pathway or Brite|09194 Poorly characterized|99997 Function unknown|K07005 K07005; uncharacterized protein	67.4476	78.2178	62.069	61.9048
09190 Not Included in Pathway or Brite|09194 Poorly characterized|99997 Function unknown|K07007 K07007; uncharacterized protein	70.9001	0	66.6667	52.381
09190 Not Included in Pathway or Brite|09194 Poorly characterized|99997 Function unknown|K07014 K07014; uncharacterized protein	35.7583	98.0198	21.8391	4.7619
09190 Not Included in Pathway or Brite|09194 Poorly characterized|99997 Function unknown|K07043 K07043; uncharacterized protein	11.8372	2.9703	21.8391	9.52381
09190 Not Included in Pathway or Brite|09194 Poorly characterized|99997 Function unknown|K07045 K07045; uncharacterized protein	0	0	17.2414	0
09190 Not Included in Pathway or Brite|09194 Poorly characterized|99997 Function unknown|K07074 K07074; uncharacterized protein	19.4821	0	12.6437	4.7619
09190 Not Included in Pathway or Brite|09194 Poorly characterized|99997 Function unknown|K07089 K07089; uncharacterized protein	15.9063	0.990099	10.3448	0
09190 Not Included in Pathway or Brite|09194 Poorly characterized|99997 Function unknown|K07090 K07090; uncharacterized protein	11.7139	59.4059	72.4138	90.4762
09190 Not Included in Pathway or Brite|09194 Poorly characterized|99997 Function unknown|K07126 K07126; uncharacterized protein	61.2824	36.1386	50.5747	9.52381
09190 Not Included in Pathway or Brite|09194 Poorly characterized|99997 Function unknown|K07138 K07138; uncharacterized protein	0.123305	0	18.3908	0
09190 Not Included in Pathway or Brite|09194 Poorly characterized|99997 Function unknown|K07148 K07148; uncharacterized protein	82.6141	0	58.6207	71.4286
09190 Not Included in Pathway or Brite|09194 Poorly characterized|99997 Function unknown|K07149 K07149; uncharacterized protein	33.2922	0.49505	28.7356	57.1429
09190 Not Included in Pathway or Brite|09194 Poorly characterized|99997 Function unknown|K09124 K09124; uncharacterized protein	42.0469	23.2673	24.1379	14.2857
09190 Not Included in Pathway or Brite|09194 Poorly characterized|99997 Function unknown|K09132 K09132; uncharacterized protein	76.942	33.6634	70.1149	38.0952
09190 Not Included in Pathway or Brite|09194 Poorly characterized|99997 Function unknown|K09144 K09144; uncharacterized protein	18.4957	57.4257	5.74713	0
09190 Not Included in Pathway or Brite|09194 Poorly characterized|99997 Function unknown|K09702 K09702; uncharacterized protein	31.1961	56.9307	26.4368	61.9048
09190 Not Included in Pathway or Brite|09194 Poorly characterized|99997 Function unknown|K09704 K09704; uncharacterized protein	47.7189	42.0792	95.4023	71.4286
09190 Not Included in Pathway or Brite|09194 Poorly characterized|99997 Function unknown|K09955 K09955; uncharacterized protein	99.7534	0	97.7011	95.2381
09190 Not Included in Pathway or Brite|09194 Poorly characterized|99997 Function unknown|K09968 K09968; uncharacterized protein	3.69914	17.8218	21.8391	0
09190 Not Included in Pathway or Brite|09194 Poorly characterized|99997 Function unknown|K09973 K09973; uncharacterized protein	2.34279	98.0198	0	0

## Sheet: CAZy_table
Cazy_family	Clade_A	Clade_B	Clade_C	Clade_D
GH13_42.hmm	3.20592	7.42574	0	0	GH13_Description: alpha-amylase (EC 3.2.1.1); pullulanase (EC 3.2.1.41); cyclomaltodextrin glucanotransferase (EC 2.4.1.19); cyclomaltodextrinase (EC 3.2.1.54); trehalose-6-phosphate hydrolase (EC 3.2.1.93); oligo-alpha-glucosidase (EC 3.2.1.10); maltogenic amylase (EC 3.2.1.133); neopullulanase (EC 3.2.1.135); alpha-glucosidase (EC 3.2.1.20); maltotetraose-forming alpha-amylase (EC 3.2.1.60); is…
GT4.hmm	100	100	100	100	sucrose synthase (EC 2.4.1.13); sucrose-phosphate synthase (EC 2.4.1.14); alpha-glucosyltransferase (EC 2.4.1.52); lipopolysaccharide N-acetylglucosaminyltransferase (EC 2.4.1.56); phosphatidylinositol alpha-mannosyltransferase (EC 2.4.1.57); GDP-Man: Man1GlcNAc2-PP-dolichol alpha-1,3-mannosyltransferase (EC 2.4.1.132); GDP-Man: Man3GlcNAc2-PP-dolichol/Man4GlcNAc2-PP-dolichol alpha-1,2-mannosyltr…
GH13_20.hmm	0	19.3069	3.44828	0	GH13_Description: alpha-amylase (EC 3.2.1.1); pullulanase (EC 3.2.1.41); cyclomaltodextrin glucanotransferase (EC 2.4.1.19); cyclomaltodextrinase (EC 3.2.1.54); trehalose-6-phosphate hydrolase (EC 3.2.1.93); oligo-alpha-glucosidase (EC 3.2.1.10); maltogenic amylase (EC 3.2.1.133); neopullulanase (EC 3.2.1.135); alpha-glucosidase (EC 3.2.1.20); maltotetraose-forming alpha-amylase (EC 3.2.1.60); is…
GH66.hmm	35.0185	74.7525	8.04598	0	cycloisomaltooligosaccharide glucanotransferase (EC 2.4.1.248); dextranase (EC 3.2.1.11).
GH42.hmm	0	0	0	4.7619	beta-galactosidase (EC 3.2.1.23); alpha-L-arabinopyranosidase (EC 3.2.1.-)
GH5_25.hmm	14.3033	15.3465	2.29885	9.52381	GH5_Description: endo-beta-1,4-glucanase / cellulase (EC 3.2.1.4); endo-beta-1,4-xylanase (EC 3.2.1.8); beta-glucosidase (EC 3.2.1.21); beta-mannosidase (EC 3.2.1.25); beta-glucosylceramidase (EC 3.2.1.45); glucan beta-1,3-glucosidase (EC 3.2.1.58); licheninase (EC 3.2.1.73); exo-beta-1,4-glucanase / cellodextrinase (EC 3.2.1.74); glucan endo-1,6-beta-glucosidase (EC 3.2.1.75); mannan endo-beta-1…
GH43_4.hmm	98.0271	0	96.5517	85.7143	GH43_Description: beta-xylosidase (EC 3.2.1.37); alpha-L-arabinofuranosidase (EC 3.2.1.55); arabinanase (EC 3.2.1.99); xylanase (EC 3.2.1.8); galactan 1,3-beta-galactosidase (EC 3.2.1.145); alpha-1,2-L-arabinofuranosidase (EC 3.2.1.-); exo-alpha-1,5-L-arabinofuranosidase (EC 3.2.1.-); [inverting] exo-alpha-1,5-L-arabinanase (EC 3.2.1.-); beta-1,3-xylosidase (EC 3.2.1.-)
PL15.hmm	0.493218	0	0	0	oligo-alginate lyase (EC 4.2.2.-); alginate lyase (EC 4.2.2.3)
CE4.hmm	99.6301	99.0099	97.7011	100	acetyl xylan esterase (EC 3.1.1.72); chitin deacetylase (EC 3.5.1.41); chitooligosaccharide deacetylase (EC 3.5.1.-); peptidoglycan GlcNAc deacetylase (EC 3.5.1.-); peptidoglycan N-acetylmuramic acid deacetylase (EC 3.5.1.-).
GT23.hmm	20.2219	8.91089	72.4138	0	N-acetyl-beta-D-glucosaminide alpha-1,6-L-fucosyltransferase (EC 2.4.1.68); chitin-oligosaccharide alpha-1,6-L-fucosyltransferase (EC 2.4.1.-)
GH28.hmm	99.5068	100	96.5517	100	polygalacturonase (EC 3.2.1.15); alpha-L-rhamnosidase (EC 3.2.1.40); exo-polygalacturonase (EC 3.2.1.67); exo-polygalacturonosidase (EC 3.2.1.82); rhamnogalacturonase (EC 3.2.1.171); rhamnogalacturonan alpha-1,2-galacturonohydrolase (EC 3.2.1.173); endo-xylogalacturonan hydrolase (EC 3.2.1.-)
GH84.hmm	36.2515	0	96.5517	100	N-acetyl beta-glucosaminidase (EC 3.2.1.52); hyaluronidase (EC 3.2.1.35); [protein]-3-O-(GlcNAc)-L-Ser/Thr beta-N-acetylglucosaminidase (EC 3.2.1.169)
GH43_28.hmm	0	52.9703	0	0	GH43_Description: beta-xylosidase (EC 3.2.1.37); alpha-L-arabinofuranosidase (EC 3.2.1.55); arabinanase (EC 3.2.1.99); xylanase (EC 3.2.1.8); galactan 1,3-beta-galactosidase (EC 3.2.1.145); alpha-1,2-L-arabinofuranosidase (EC 3.2.1.-); exo-alpha-1,5-L-arabinofuranosidase (EC 3.2.1.-); [inverting] exo-alpha-1,5-L-arabinanase (EC 3.2.1.-); beta-1,3-xylosidase (EC 3.2.1.-)
GH10.hmm	100	0	98.8506	100	endo-1,4-beta-xylanase (EC 3.2.1.8); endo-1,3-beta-xylanase (EC 3.2.1.32); tomatinase (EC 3.2.1.-); xylan endotransglycosylase (EC 2.4.2.-)
PL1_2.hmm	87.9162	98.0198	8.04598	66.6667	PL1_Description: pectate lyase (EC 4.2.2.2); exo-pectate lyase (EC 4.2.2.9); pectin lyase (EC 4.2.2.10).
GH133.hmm	99.6301	99.0099	98.8506	95.2381	amylo-alpha-1,6-glucosidase (EC 3.2.1.33);
GH38.hmm	0	2.47525	0	0	alpha-mannosidase (EC 3.2.1.24); mannosyl-oligosaccharide alpha-1,2-mannosidase (EC 3.2.1.113); mannosyl-oligosaccharide alpha-1,3-1,6-mannosidase (EC 3.2.1.114); alpha-2-O-mannosylglycerate hydrolase (EC 3.2.1.170); mannosyl-oligosaccharide alpha-1,3-mannosidase (EC 3.2.1.-)
PL12_3.hmm	3.45253	0	0	0	PL12_Description: heparin-sulfate lyase (EC 4.2.2.8)
CBM20.hmm	40.9371	0	0	0	The granular starch-binding function has been demonstrated in several cases. Interact strongly with cyclodextrins. Often designated as starch-binding domains (SBD).
GH26.hmm	96.6708	3.9604	75.8621	80.9524	beta-mannanase (EC 3.2.1.78); exo-beta-1,4-mannobiohydrolase (EC 3.2.1.100); beta-1,3-xylanase (EC 3.2.1.32); lichenase / endo-beta-1,3-1,4-glucanase (EC 3.2.1.73); mannobiose-producing exo-beta-mannanase (EC 3.2.1.-)
CE10.hmm	100	100	98.8506	100	arylesterase (EC 3.1.1.-); carboxyl esterase (EC 3.1.1.3); acetylcholinesterase (EC 3.1.1.7); cholinesterase (EC 3.1.1.8); sterol esterase (EC 3.1.1.13); brefeldin A esterase (EC 3.1.1.-).
CE2.hmm	95.8076	1.9802	1.14943	90.4762	acetyl xylan esterase (EC 3.1.1.72).
GT14.hmm	94.6979	0.990099	22.9885	9.52381	beta-1,3-galactosyl-O-glycosyl-glycoprotein beta-1,6-N-acetylglucosaminyltransferase (EC 2.4.1.102); N-acetyllactosaminide beta-1,6-N-acetylglucosaminyltransferase (EC 2.4.1.150); protein O-beta-xylosyltransferase (EC 2.4.2.26); UDP-GlcA:arabinogalactan beta-glucuronosyltransferase (EC 2.4.1.-)
CE7.hmm	97.9038	99.505	73.5632	100	acetyl xylan esterase (EC 3.1.1.72); cephalosporin-C deacetylase (EC 3.1.1.41).
CBM35.hmm	0	0	0	9.52381	Modules of approx. 130 residues. A module that is conserved in three Cellvibrio xylan-degrading enzymes binds to xylan and the interaction is calcium dependent, while a module from a Cellvibrio mannanase binds to decorated soluble mannans and mannooligosaccharides. A module in a
CE12.hmm	99.2602	99.0099	49.4253	100	pectin acetylesterase (EC 3.1.1.-); rhamnogalacturonan acetylesterase (EC 3.1.1.-); acetyl xylan esterase (EC 3.1.1.72)
GT92.hmm	3.08261	0	0	4.7619	UDP-Gal: N-glycan core alpha-1,6-fucoside beta-1,4-galactosyltransferase (EC 2.4.1.-); UDP-Gal: beta-galactoside beta-1,4-galactosyltransferase (EC 2.4.1.-)
GH5_7.hmm	95.0678	3.9604	5.74713	66.6667	GH5_Description: endo-beta-1,4-glucanase / cellulase (EC 3.2.1.4); endo-beta-1,4-xylanase (EC 3.2.1.8); beta-glucosidase (EC 3.2.1.21); beta-mannosidase (EC 3.2.1.25); beta-glucosylceramidase (EC 3.2.1.45); glucan beta-1,3-glucosidase (EC 3.2.1.58); licheninase (EC 3.2.1.73); exo-beta-1,4-glucanase / cellodextrinase (EC 3.2.1.74); glucan endo-1,6-beta-glucosidase (EC 3.2.1.75); mannan endo-beta-1…
GH13_19.hmm	5.54871	0	6.89655	0	GH13_Description: alpha-amylase (EC 3.2.1.1); pullulanase (EC 3.2.1.41); cyclomaltodextrin glucanotransferase (EC 2.4.1.19); cyclomaltodextrinase (EC 3.2.1.54); trehalose-6-phosphate hydrolase (EC 3.2.1.93); oligo-alpha-glucosidase (EC 3.2.1.10); maltogenic amylase (EC 3.2.1.133); neopullulanase (EC 3.2.1.135); alpha-glucosidase (EC 3.2.1.20); maltotetraose-forming alpha-amylase (EC 3.2.1.60); is…
GH3.hmm	100	100	100	100	beta-glucosidase (EC 3.2.1.21); xylan 1,4-beta-xylosidase (EC 3.2.1.37); beta-glucosylceramidase (EC 3.2.1.45); beta-N-acetylhexosaminidase (EC 3.2.1.52); alpha-L-arabinofuranosidase (EC 3.2.1.55); glucan 1,3-beta-glucosidase (EC 3.2.1.58); glucan 1,4-beta-glucosidase (EC 3.2.1.74); isoprimeverose-producing oligoxyloglucan hydrolase (EC 3.2.1.120); coniferin beta-glucosidase (EC 3.2.1.126); exo-1…
GH89.hmm	0.123305	0	98.8506	100	alpha-N-acetylglucosaminidase (EC 3.2.1.50)
GH143.hmm	56.9667	0	0	0	2-keto-3-deoxy-D-lyxo-heptulosaric acid-hydrolase (EC 3.2.1.-)
CE11.hmm	98.2737	98.5149	98.8506	100	UDP-3-0-acyl N-acetylglucosamine deacetylase (EC 3.5.1.-).
GH77.hmm	99.1369	99.0099	97.7011	95.2381	amylomaltase or 4-alpha-glucanotransferase (EC 2.4.1.25)
GH97.hmm	100	100	100	100	glucoamylase (EC 3.2.1.3); alpha-glucosidase (EC 3.2.1.20); alpha-galactosidase (EC 3.2.1.22)
GH92.hmm	47.9655	44.5545	100	95.2381	mannosyl-oligosaccharide alpha-1,2-mannosidase (EC 3.2.1.113); mannosyl-oligosaccharide alpha-1,3-mannosidase (EC 3.2.1.-);
GH144.hmm	11.7139	95.5446	0	0	endo-beta-1,2-glucanase (EC 3.2.1.71).
GH99.hmm	0.493218	77.2277	0	4.7619	glycoprotein endo-alpha-1,2-mannosidase (EC 3.2.1.130); mannan endo-1,2-alpha-mannanase (3.2.1.-)
GT8.hmm	90.7522	3.9604	41.3793	4.7619	lipopolysaccharide alpha-1,3-galactosyltransferase (EC 2.4.1.44); UDP-Glc: (glucosyl)lipopolysaccharide alpha-1,2-glucosyltransferase (EC 2.4.1.-); lipopolysaccharide glucosyltransferase 1 (EC 2.4.1.58); glycogenin glucosyltransferase (EC 2.4.1.186); inositol 1-alpha-galactosyltransferase (galactinol synthase) (EC 2.4.1.123); homogalacturonan alpha-1,4-galacturonosyltransferase (EC 2.4.1.43); UDP…
GH82.hmm	0.616523	4.9505	0	0	Iota;-carrageenase (EC 3.2.1.157)
GH127.hmm	99.7534	0	97.7011	95.2381	beta-L-arabinofuranosidase (EC 3.2.1.185); 3-C-carboxy-5-deoxy-L-xylose (aceric acid) hydrolase
GH13_6.hmm	0.493218	0.990099	0	0	GH13_Description: alpha-amylase (EC 3.2.1.1); pullulanase (EC 3.2.1.41); cyclomaltodextrin glucanotransferase (EC 2.4.1.19); cyclomaltodextrinase (EC 3.2.1.54); trehalose-6-phosphate hydrolase (EC 3.2.1.93); oligo-alpha-glucosidase (EC 3.2.1.10); maltogenic amylase (EC 3.2.1.133); neopullulanase (EC 3.2.1.135); alpha-glucosidase (EC 3.2.1.20); maltotetraose-forming alpha-amylase (EC 3.2.1.60); is…
CBM57.hmm	56.7201	44.5545	6.89655	61.9048	Created from reading Schallus et al (2008) Mol Biol Cell. 19:3404-3414 [PMID: 18524852] and finding related domains attached to various glycosidases.
GH30_4.hmm	47.5956	0	42.5287	0	GH30_Description: endo-beta-1,4-xylanase (EC 3.2.1.8); beta-glucosidase (3.2.1.21); beta-glucuronidase (EC 3.2.1.31); beta-xylosidase (EC 3.2.1.37); beta-fucosidase (EC 3.2.1.38); glucosylceramidase (EC 3.2.1.45); beta-1,6-glucanase (EC 3.2.1.75); glucuronoarabinoxylan endo-beta-1,4-xylanase (EC 3.2.1.136); endo-beta-1,6-galactanase (EC:3.2.1.164); [reducing end] beta-xylosidase (EC 3.2.1.-)
GH63.hmm	48.582	0	0	0	processing alpha-glucosidase (EC 3.2.1.106); alpha-1,3-glucosidase (EC 3.2.1.84); alpha-glucosidase (EC 3.2.1.20); mannosylglycerate alpha-mannosidase / mannosylglycerate hydrolase (EC 3.2.1.170)
CBM36.hmm	0.246609	0	0	0	Modules of approx. 120-130 residues displaying structural similarities to CBM6 modules. The only CBM36 currently characterised, that from Paenbacillus polymyxa xylanase 43A, shows calcium-dependent binding of xylans and xylooligosaccharides. X-ray crystallography shows that there is a direct interaction between calcium and ligand.
GH20.hmm	78.7916	0.990099	100	100	beta-hexosaminidase (EC 3.2.1.52); lacto-N-biosidase (EC 3.2.1.140); beta-1,6-N-acetylglucosaminidase) (EC 3.2.1.-); beta-6-SO3-N-acetylglucosaminidase (EC 3.2.1.-)
GT26.hmm	59.1862	97.0297	34.4828	19.0476	UDP-ManNAcA: beta-N-acetyl mannosaminuronyltransferase (EC 2.4.1.-); UDP-ManNAc: beta-N-acetyl-mannosaminyltransferase (EC 2.4.1.-); UDP-Glc: beta-1,4-glucosyltransferase (EC 2.4.1.-); beta-1,4-galactosyltransferase (EC 2.4.1.-)
GH73.hmm	99.3835	100	98.8506	100	lysozyme (EC 3.2.1.17); mannosyl-glycoprotein endo-beta-N-acetylglucosaminidase (EC 3.2.1.96); peptidoglycan hydrolase with endo-beta-N-acetylglucosaminidase specificity (EC 3.2.1.-)
CE3.hmm	0	68.8119	0	0	acetyl xylan esterase (EC 3.1.1.72).
CBM13.hmm	0	55.4455	0	0	Modules of approx. 150 residues which always appear as a threefold internal repeat. The only apparent exception to this, xylanase II of Actinomadura sp. FC7 (GenBank U08894), is in fact not completely sequenced. These modules were first identified in several plant lectins such as ricin or agglutinin of Ricinus communis which bind galactose residues. The three-dimensional structure of a plant lect…
GH141.hmm	53.021	0	0	0	alpha-L-fucosidase (EC 3.2.1.51)
GT83.hmm	96.3009	0	86.2069	85.7143	undecaprenyl phosphate-alpha-L-Ara4N: 4-amino-4-deoxy-beta-L-arabinosyltransferase (EC 2.4.2.43); dodecaprenyl phosphate-beta-galacturonic acid: lipopolysaccharide core alpha-galacturonosyl transferase (EC 2.4.1.-)
GH43_1.hmm	98.6436	0	96.5517	80.9524	GH43_Description: beta-xylosidase (EC 3.2.1.37); alpha-L-arabinofuranosidase (EC 3.2.1.55); arabinanase (EC 3.2.1.99); xylanase (EC 3.2.1.8); galactan 1,3-beta-galactosidase (EC 3.2.1.145); alpha-1,2-L-arabinofuranosidase (EC 3.2.1.-); exo-alpha-1,5-L-arabinofuranosidase (EC 3.2.1.-); [inverting] exo-alpha-1,5-L-arabinanase (EC 3.2.1.-); beta-1,3-xylosidase (EC 3.2.1.-)
GT5.hmm	99.3835	99.505	95.4023	100	UDP-Glc: glycogen glucosyltransferase (EC 2.4.1.11); ADP-Glc: starch glucosyltransferase (EC 2.4.1.21); NDP-Glc: starch glucosyltransferase (EC 2.4.1.242); UDP-Glc: alpha-1,3-glucan synthase (EC 2.4.1.183) UDP-Glc: alpha-1,4-glucan synthase (EC 2.4.1.-)
GH138.hmm	56.2269	0	0	0	alpha-galacturonidase (EC 3.2.1.-)
PL6.hmm	6.04192	29.2079	0	0	alginate lyase (EC 4.2.2.3); chondroitinase B (EC 4.2.2.19); MG-specific alginate lyase (EC 4.2.2.-)
GH43_24.hmm	39.8274	0.49505	49.4253	95.2381	GH43_Description: beta-xylosidase (EC 3.2.1.37); alpha-L-arabinofuranosidase (EC 3.2.1.55); arabinanase (EC 3.2.1.99); xylanase (EC 3.2.1.8); galactan 1,3-beta-galactosidase (EC 3.2.1.145); alpha-1,2-L-arabinofuranosidase (EC 3.2.1.-); exo-alpha-1,5-L-arabinofuranosidase (EC 3.2.1.-); [inverting] exo-alpha-1,5-L-arabinanase (EC 3.2.1.-); beta-1,3-xylosidase (EC 3.2.1.-)
CE9.hmm	0.123305	0	0	0	N-acetylglucosamine 6-phosphate deacetylase (EC 3.5.1.25); N-acetylglucosamine 6-phosphate deacetylase (EC 3.5.1.80)
GH13_36.hmm	84.4636	43.0693	78.1609	80.9524	GH13_Description: alpha-amylase (EC 3.2.1.1); pullulanase (EC 3.2.1.41); cyclomaltodextrin glucanotransferase (EC 2.4.1.19); cyclomaltodextrinase (EC 3.2.1.54); trehalose-6-phosphate hydrolase (EC 3.2.1.93); oligo-alpha-glucosidase (EC 3.2.1.10); maltogenic amylase (EC 3.2.1.133); neopullulanase (EC 3.2.1.135); alpha-glucosidase (EC 3.2.1.20); maltotetraose-forming alpha-amylase (EC 3.2.1.60); is…
GH9.hmm	2.09618	0	33.3333	80.9524	endoglucanase (EC 3.2.1.4); endo-beta-1,3(4)-glucanase / lichenase-laminarinase (EC 3.2.1.6); beta-glucosidase (EC 3.2.1.21); lichenase / endo-beta-1,3-1,4-glucanase (EC 3.2.1.73); exo-beta-1,4-glucanase / cellodextrinase (EC 3.2.1.74); cellobiohydrolase (EC 3.2.1.91); xyloglucan-specific endo-beta-1,4-glucanase / endo-xyloglucanase (EC 3.2.1.151); exo-beta-glucosaminidase (EC 3.2.1.165)
GH43_5.hmm	97.0407	0	95.4023	85.7143	GH43_Description: beta-xylosidase (EC 3.2.1.37); alpha-L-arabinofuranosidase (EC 3.2.1.55); arabinanase (EC 3.2.1.99); xylanase (EC 3.2.1.8); galactan 1,3-beta-galactosidase (EC 3.2.1.145); alpha-1,2-L-arabinofuranosidase (EC 3.2.1.-); exo-alpha-1,5-L-arabinofuranosidase (EC 3.2.1.-); [inverting] exo-alpha-1,5-L-arabinanase (EC 3.2.1.-); beta-1,3-xylosidase (EC 3.2.1.-)
GH5_21.hmm	95.4377	0	64.3678	80.9524	GH5_Description: endo-beta-1,4-glucanase / cellulase (EC 3.2.1.4); endo-beta-1,4-xylanase (EC 3.2.1.8); beta-glucosidase (EC 3.2.1.21); beta-mannosidase (EC 3.2.1.25); beta-glucosylceramidase (EC 3.2.1.45); glucan beta-1,3-glucosidase (EC 3.2.1.58); licheninase (EC 3.2.1.73); exo-beta-1,4-glucanase / cellodextrinase (EC 3.2.1.74); glucan endo-1,6-beta-glucosidase (EC 3.2.1.75); mannan endo-beta-1…
GT46.hmm	4.56227	0.49505	0	0
GH25.hmm	100	100	100	100	lysozyme (EC 3.2.1.17)
GH5_4.hmm	99.7534	19.802	26.4368	80.9524	GH5_Description: endo-beta-1,4-glucanase / cellulase (EC 3.2.1.4); endo-beta-1,4-xylanase (EC 3.2.1.8); beta-glucosidase (EC 3.2.1.21); beta-mannosidase (EC 3.2.1.25); beta-glucosylceramidase (EC 3.2.1.45); glucan beta-1,3-glucosidase (EC 3.2.1.58); licheninase (EC 3.2.1.73); exo-beta-1,4-glucanase / cellodextrinase (EC 3.2.1.74); glucan endo-1,6-beta-glucosidase (EC 3.2.1.75); mannan endo-beta-1…
GH33.hmm	63.3785	0	93.1034	90.4762	sialidase or neuraminidase (EC 3.2.1.18); trans-sialidase (EC 2.4.1.-); 2-keto-3-deoxynononic acid hydrolase (EC 3.2.1.-); anhydrosialidase (EC 4.2.2.15); 3-deoxy-D-manno-octulosonic-acid hydrolase (EC 3.2.1.-)
GT51.hmm	100	100	100	100	murein polymerase (EC 2.4.1.129).
GT35.hmm	96.1776	87.1287	91.954	66.6667	glycogen or starch phosphorylase (EC 2.4.1.1).
GH98.hmm	14.0567	0	0	0	blood-group endo-beta-1,4-galactosidase (EC 3.2.1.102); blood group A- and B-cleaving endo-beta-1,4-galactosidase (EC 3.2.1.-); endo-beta-1,4-xylanase (EC 3.2.1.8); endo-beta-1,4-xylanase (EC 3.2.1.8)
GH43_12.hmm	98.397	0.49505	90.8046	100	GH43_Description: beta-xylosidase (EC 3.2.1.37); alpha-L-arabinofuranosidase (EC 3.2.1.55); arabinanase (EC 3.2.1.99); xylanase (EC 3.2.1.8); galactan 1,3-beta-galactosidase (EC 3.2.1.145); alpha-1,2-L-arabinofuranosidase (EC 3.2.1.-); exo-alpha-1,5-L-arabinofuranosidase (EC 3.2.1.-); [inverting] exo-alpha-1,5-L-arabinanase (EC 3.2.1.-); beta-1,3-xylosidase (EC 3.2.1.-)
GH142.hmm	56.9667	0	0	0	beta-L-arabinofuranosidase (EC 3.2.1.185)
CBM32.hmm	91.3687	55.9406	98.8506	100	Binding to galactose and lactose has been demonstrated for the module of Micromonospora viridifaciens sialidase (PMID: 16239725). Binding to polygalacturonic acid has been shown for a Yersinia member (PMID: 17292916). Binding to LacNAc (beta-D-galactosyl-1,4-beta-D-N-acetylglucosamine) has been shown for an N-acetylglucosaminidase from Clostridium perfingens (PMID: 16990278).
GH51.hmm	100	0.49505	100	100	endoglucanase (EC 3.2.1.4); endo-beta-1,4-xylanase (EC 3.2.1.8); beta-xylosidase (EC 3.2.1.37); alpha-L-arabinofuranosidase (EC 3.2.1.55)
PL15_2.hmm	0.493218	0	0	0	PL15_Description: oligo-alginate lyase (EC 4.2.2.-); alginate lyase (EC 4.2.2.3)
GH110.hmm	0.123305	0	49.4253	4.7619	alpha-galactosidase (EC 3.2.1.22); alpha-1,3-galactosidase (EC 3.2.1.-)
GH36.hmm	99.7534	79.2079	97.7011	90.4762	alpha-galactosidase (EC 3.2.1.22); alpha-N-acetylgalactosaminidase (EC 3.2.1.49); stachyose synthase (EC 2.4.1.67); raffinose synthase (EC 2.4.1.82)
GH109.hmm	0	0	97.7011	100	alpha-N-acetylgalactosaminidase (EC 3.2.1.49)
GH32.hmm	99.0136	99.505	88.5057	80.9524	invertase (EC 3.2.1.26); endo-inulinase (EC 3.2.1.7); beta-2,6-fructan 6-levanbiohydrolase (EC 3.2.1.64); endo-levanase (EC 3.2.1.65); exo-inulinase (EC 3.2.1.80); fructan beta-(2,1)-fructosidase/1-exohydrolase (EC 3.2.1.153); fructan beta-(2,6)-fructosidase/6-exohydrolase (EC 3.2.1.154); sucrose:sucrose 1-fructosyltransferase (EC 2.4.1.99); fructan:fructan 1-fructosyltransferase (EC 2.4.1.100); …
GH5_5.hmm	0	13.8614	0	0	GH5_Description: endo-beta-1,4-glucanase / cellulase (EC 3.2.1.4); endo-beta-1,4-xylanase (EC 3.2.1.8); beta-glucosidase (EC 3.2.1.21); beta-mannosidase (EC 3.2.1.25); beta-glucosylceramidase (EC 3.2.1.45); glucan beta-1,3-glucosidase (EC 3.2.1.58); licheninase (EC 3.2.1.73); exo-beta-1,4-glucanase / cellodextrinase (EC 3.2.1.74); glucan endo-1,6-beta-glucosidase (EC 3.2.1.75); mannan endo-beta-1…
GH81.hmm	0.246609	0	0	0	endo-beta-1,3-glucanase (EC 3.2.1.39)
GH43.hmm	93.7115	0.49505	55.1724	90.4762	beta-xylosidase (EC 3.2.1.37); alpha-L-arabinofuranosidase (EC 3.2.1.55); arabinanase (EC 3.2.1.99); xylanase (EC 3.2.1.8); galactan 1,3-beta-galactosidase (EC 3.2.1.145); alpha-1,2-L-arabinofuranosidase (EC 3.2.1.-); exo-alpha-1,5-L-arabinofuranosidase (EC 3.2.1.-); [inverting] exo-alpha-1,5-L-arabinanase (EC 3.2.1.-); beta-1,3-xylosidase (EC 3.2.1.-)
GT3.hmm	98.767	97.0297	97.7011	95.2381	glycogen synthase (EC 2.4.1.11).
GH43_19.hmm	60.7891	0	71.2644	90.4762	GH43_Description: beta-xylosidase (EC 3.2.1.37); alpha-L-arabinofuranosidase (EC 3.2.1.55); arabinanase (EC 3.2.1.99); xylanase (EC 3.2.1.8); galactan 1,3-beta-galactosidase (EC 3.2.1.145); alpha-1,2-L-arabinofuranosidase (EC 3.2.1.-); exo-alpha-1,5-L-arabinofuranosidase (EC 3.2.1.-); [inverting] exo-alpha-1,5-L-arabinanase (EC 3.2.1.-); beta-1,3-xylosidase (EC 3.2.1.-)
GH67.hmm	97.0407	0	97.7011	95.2381	alpha-glucuronidase (EC 3.2.1.139); xylan alpha-1,2-glucuronidase (EC 3.2.1.131)
CBM74.hmm	8.26141	55.9406	0	0	Modules of approx. 300 residues appended to several alpha-amylases. The starch-binding function has been demonstrated for the CBM74 appended to the GH13 alpha-amylase of Microbacterium aureum B8.A
GH43_18.hmm	56.3502	0	0	0	GH43_Description: beta-xylosidase (EC 3.2.1.37); alpha-L-arabinofuranosidase (EC 3.2.1.55); arabinanase (EC 3.2.1.99); xylanase (EC 3.2.1.8); galactan 1,3-beta-galactosidase (EC 3.2.1.145); alpha-1,2-L-arabinofuranosidase (EC 3.2.1.-); exo-alpha-1,5-L-arabinofuranosidase (EC 3.2.1.-); [inverting] exo-alpha-1,5-L-arabinanase (EC 3.2.1.-); beta-1,3-xylosidase (EC 3.2.1.-)
GH23.hmm	100	100	100	100	lysozyme type G (EC 3.2.1.17); peptidoglycan lyase (EC 4.2.2.n1) also known in the literature as peptidoglycan lytic transglycosylase; chitinase (EC 3.2.1.14)
GH43_29.hmm	98.0271	0	89.6552	80.9524	GH43_Description: beta-xylosidase (EC 3.2.1.37); alpha-L-arabinofuranosidase (EC 3.2.1.55); arabinanase (EC 3.2.1.99); xylanase (EC 3.2.1.8); galactan 1,3-beta-galactosidase (EC 3.2.1.145); alpha-1,2-L-arabinofuranosidase (EC 3.2.1.-); exo-alpha-1,5-L-arabinofuranosidase (EC 3.2.1.-); [inverting] exo-alpha-1,5-L-arabinanase (EC 3.2.1.-); beta-1,3-xylosidase (EC 3.2.1.-)
GH5.hmm	0.246609	0	0	0	endo-beta-1,4-glucanase / cellulase (EC 3.2.1.4); endo-beta-1,4-xylanase (EC 3.2.1.8); beta-glucosidase (EC 3.2.1.21); beta-mannosidase (EC 3.2.1.25); beta-glucosylceramidase (EC 3.2.1.45); glucan beta-1,3-glucosidase (EC 3.2.1.58); licheninase (EC 3.2.1.73); exo-beta-1,4-glucanase / cellodextrinase (EC 3.2.1.74); glucan endo-1,6-beta-glucosidase (EC 3.2.1.75); mannan endo-beta-1,4-mannosidase (E…
GH76.hmm	0	3.46535	0	0	alpha-1,6-mannanase (EC 3.2.1.101)
GT28.hmm	99.8767	100	100	100	1,2-diacylglycerol 3-beta-galactosyltransferase (EC 2.4.1.46); 1,2-diacylglycerol 3-beta-glucosyltransferase (EC 2.4.1.157); UDP-GlcNAc: Und-PP-MurAc-pentapeptide beta-N-acetylglucosaminyltransferase (EC 2.4.1.227); digalactosyldiacylglycerol synthase (EC 2.4.1.241)
CBM67.hmm	68.9273	11.8812	9.1954	90.4762	Fujimoto et al. [PMID : 23486481] disclosed the L-rhamnose binding activity and 3-D structure of the CBM67 of Streptomyces avermitilis alpha-L-rhamnosidase (SaRha78A);
PL17_2.hmm	6.53514	29.2079	0	0	PL17_Description: alginate lyase (EC 4.2.2.3); oligoalginate lyase (EC 4.2.2.-)
GH64.hmm	0.616523	76.7327	0	0	beta-1,3-glucanase (EC 3.2.1.39)
GH43_9.hmm	0.493218	0	0	14.2857	GH43_Description: beta-xylosidase (EC 3.2.1.37); alpha-L-arabinofuranosidase (EC 3.2.1.55); arabinanase (EC 3.2.1.99); xylanase (EC 3.2.1.8); galactan 1,3-beta-galactosidase (EC 3.2.1.145); alpha-1,2-L-arabinofuranosidase (EC 3.2.1.-); exo-alpha-1,5-L-arabinofuranosidase (EC 3.2.1.-); [inverting] exo-alpha-1,5-L-arabinanase (EC 3.2.1.-); beta-1,3-xylosidase (EC 3.2.1.-)
CBM77.hmm	27.6202	1.9802	0	0	Pectin binding modules of approx. 110 residues. The Ruminococcus flavefaciens CBM77 was shown to bind various pectins of low degree of esterification.
GH85.hmm	14.5499	37.1287	0	0	endo-beta-N-acetylglucosaminidase (EC 3.2.1.96)
GH2.hmm	100	99.505	100	100	beta-galactosidase (EC 3.2.1.23) ; beta-mannosidase (EC 3.2.1.25); beta-glucuronidase (EC 3.2.1.31); alpha-L-arabinofuranosidase (EC 3.2.1.55); mannosylglycoprotein endo-beta-mannosidase (EC 3.2.1.152); exo-beta-glucosaminidase (EC 3.2.1.165)
PL9.hmm	0.863132	97.0297	3.44828	0	pectate lyase (EC 4.2.2.2); exopolygalacturonate lyase (EC 4.2.2.9); thiopeptidoglycan lyase (EC 4.2.2.-).
GH105.hmm	99.0136	100	60.9195	100	unsaturated rhamnogalacturonyl hydrolase (EC 3.2.1.172); d-4,5-unsaturated beta-glucuronyl hydrolase (EC 3.2.1.-)
GH43_10.hmm	100	99.505	97.7011	100	GH43_Description: beta-xylosidase (EC 3.2.1.37); alpha-L-arabinofuranosidase (EC 3.2.1.55); arabinanase (EC 3.2.1.99); xylanase (EC 3.2.1.8); galactan 1,3-beta-galactosidase (EC 3.2.1.145); alpha-1,2-L-arabinofuranosidase (EC 3.2.1.-); exo-alpha-1,5-L-arabinofuranosidase (EC 3.2.1.-); [inverting] exo-alpha-1,5-L-arabinanase (EC 3.2.1.-); beta-1,3-xylosidase (EC 3.2.1.-)
PL10.hmm	2.09618	98.0198	0	0	pectate lyase (EC 4.2.2.2)
GT56.hmm	1.35635	0	2.29885	0	TDP-Fuc4NAc: lipid II Fuc4NAc transferase (EC 2.4.1.-)
GH13.hmm	98.6436	100	98.8506	90.4762	alpha-amylase (EC 3.2.1.1); pullulanase (EC 3.2.1.41); cyclomaltodextrin glucanotransferase (EC 2.4.1.19); cyclomaltodextrinase (EC 3.2.1.54); trehalose-6-phosphate hydrolase (EC 3.2.1.93); oligo-alpha-glucosidase (EC 3.2.1.10); maltogenic amylase (EC 3.2.1.133); neopullulanase (EC 3.2.1.135); alpha-glucosidase (EC 3.2.1.20); maltotetraose-forming alpha-amylase (EC 3.2.1.60); isoamylase (EC 3.2.1…
GH43_3.hmm	9.86436	0	0	0	GH43_Description: beta-xylosidase (EC 3.2.1.37); alpha-L-arabinofuranosidase (EC 3.2.1.55); arabinanase (EC 3.2.1.99); xylanase (EC 3.2.1.8); galactan 1,3-beta-galactosidase (EC 3.2.1.145); alpha-1,2-L-arabinofuranosidase (EC 3.2.1.-); exo-alpha-1,5-L-arabinofuranosidase (EC 3.2.1.-); [inverting] exo-alpha-1,5-L-arabinanase (EC 3.2.1.-); beta-1,3-xylosidase (EC 3.2.1.-)
GH5_46.hmm	1.35635	0	6.89655	9.52381	GH5_Description: endo-beta-1,4-glucanase / cellulase (EC 3.2.1.4); endo-beta-1,4-xylanase (EC 3.2.1.8); beta-glucosidase (EC 3.2.1.21); beta-mannosidase (EC 3.2.1.25); beta-glucosylceramidase (EC 3.2.1.45); glucan beta-1,3-glucosidase (EC 3.2.1.58); licheninase (EC 3.2.1.73); exo-beta-1,4-glucanase / cellodextrinase (EC 3.2.1.74); glucan endo-1,6-beta-glucosidase (EC 3.2.1.75); mannan endo-beta-1…
GH78.hmm	70.037	98.0198	9.1954	33.3333	alpha-L-rhamnosidase (EC 3.2.1.40); rhamnogalacturonan alpha-L-rhamnohydrolase (EC 3.2.1.174)
GT101.hmm	0.493218	0	2.29885	0	glucosyltransferase (EC 2.4.1.-)
PL4.hmm	0	0.990099	0	0	rhamnogalacturonan endolyase (EC 4.2.2.23).
GH27.hmm	0.246609	0	86.2069	80.9524	alpha-galactosidase (EC 3.2.1.22); alpha-N-acetylgalactosaminidase (EC 3.2.1.49); isomalto-dextranase (EC 3.2.1.94); beta-L-arabinopyranosidase (EC 3.2.1.88); galactan:galactan galactosyltransferase (EC 2.4.1.-)
GH140.hmm	57.09	73.2673	0	0	endo-apiosidase (EC 3.2.1.-)
GT9.hmm	99.5068	99.505	100	100	lipopolysaccharide N-acetylglucosaminyltransferase (EC 2.4.1.56); heptosyltransferase (EC 2.4.-.-).
PL11.hmm	34.6486	0.49505	33.3333	90.4762	rhamnogalacturonan endolyase (EC 4.2.2.23); rhamnogalacturonan exolyase (EC 4.2.2.24)
GH30_2.hmm	0	0	11.4943	9.52381	GH30_Description: endo-beta-1,4-xylanase (EC 3.2.1.8); beta-glucosidase (3.2.1.21); beta-glucuronidase (EC 3.2.1.31); beta-xylosidase (EC 3.2.1.37); beta-fucosidase (EC 3.2.1.38); glucosylceramidase (EC 3.2.1.45); beta-1,6-glucanase (EC 3.2.1.75); glucuronoarabinoxylan endo-beta-1,4-xylanase (EC 3.2.1.136); endo-beta-1,6-galactanase (EC:3.2.1.164); [reducing end] beta-xylosidase (EC 3.2.1.-)
GH87.hmm	0.369914	69.802	0	0	mycodextranase (EC 3.2.1.61); alpha-1,3-glucanase (EC 3.2.1.59)
GT74.hmm	0	0	1.14943	0	alpha-1,2-L-fucosyltransferase (EC 2.4.1.69)
GT30.hmm	98.767	96.5347	100	76.1905	CMP-beta-KDO: alpha-3-deoxy-D-manno-octulosonic-acid (KDO) transferase (EC 2.4.99.-).
CBM9.hmm	0	0.49505	0	0	Modules of approx. 170 residues found so far only in xylanases. The cellulose-binding function has been demonstrated in one case.
GT10.hmm	4.80888	15.8416	2.29885	0	galactoside alpha-1,3/1,4-L-fucosyltransferase (EC 2.4.1.65); galactoside alpha-1,3-L-fucosyltransferase (EC 2.4.1.152); glycoprotein alpha-1,3-L-fucosyltransferase (EC 2.4.1.214)
GH16.hmm	86.9297	90.099	68.9655	38.0952	xyloglucan:xyloglucosyltransferase (EC 2.4.1.207); keratan-sulfate endo-1,4-beta-galactosidase (EC 3.2.1.103); endo-1,3-beta-glucanase (EC 3.2.1.39); endo-1,3(4)-beta-glucanase (EC 3.2.1.6); licheninase (EC 3.2.1.73); beta-agarase (EC 3.2.1.81); kappa;-carrageenase (EC 3.2.1.83); xyloglucanase (EC 3.2.1.151); endo-beta-1,3-galactanase (EC 3.2.1.181); beta-porphyranase (EC 3.2.1.178); hyaluronidas…
GH88.hmm	1.23305	1.9802	34.4828	4.7619	d-4,5-unsaturated beta-glucuronyl hydrolase (EC 3.2.1.-)
GH43_35.hmm	11.9605	0	1.14943	4.7619	GH43_Description: beta-xylosidase (EC 3.2.1.37); alpha-L-arabinofuranosidase (EC 3.2.1.55); arabinanase (EC 3.2.1.99); xylanase (EC 3.2.1.8); galactan 1,3-beta-galactosidase (EC 3.2.1.145); alpha-1,2-L-arabinofuranosidase (EC 3.2.1.-); exo-alpha-1,5-L-arabinofuranosidase (EC 3.2.1.-); [inverting] exo-alpha-1,5-L-arabinanase (EC 3.2.1.-); beta-1,3-xylosidase (EC 3.2.1.-)
GH43_31.hmm	10.3576	0	0	0	GH43_Description: beta-xylosidase (EC 3.2.1.37); alpha-L-arabinofuranosidase (EC 3.2.1.55); arabinanase (EC 3.2.1.99); xylanase (EC 3.2.1.8); galactan 1,3-beta-galactosidase (EC 3.2.1.145); alpha-1,2-L-arabinofuranosidase (EC 3.2.1.-); exo-alpha-1,5-L-arabinofuranosidase (EC 3.2.1.-); [inverting] exo-alpha-1,5-L-arabinanase (EC 3.2.1.-); beta-1,3-xylosidase (EC 3.2.1.-)
GT2.hmm	100	100	100	100	cellulose synthase (EC 2.4.1.12); chitin synthase (EC 2.4.1.16); dolichyl-phosphate beta-D-mannosyltransferase (EC 2.4.1.83); dolichyl-phosphate beta-glucosyltransferase (EC 2.4.1.117); N-acetylglucosaminyltransferase (EC 2.4.1.-); N-acetylgalactosaminyltransferase (EC 2.4.1.-); hyaluronan synthase (EC 2.4.1.212); chitin oligosaccharide synthase (EC 2.4.1.-); beta-1,3-glucan synthase (EC 2.4.1.34…
GH130.hmm	96.9174	51.4851	78.1609	76.1905	beta-1,4-mannosylglucose phosphorylase (EC 2.4.1.281); beta-1,4-mannooligosaccharide phosphorylase (EC 2.4.1.319); beta-1,4-mannosyl-N-acetyl-glucosamine phosphorylase (EC 2.4.1.320); beta-1,2-mannobiose phosphorylase (EC 2.4.1.-); beta-1,2-oligomannan phosphorylase (EC 2.4.1.-); beta-1,2-mannosidase (EC 3.2.1.-)
GT6.hmm	0	0	4.5977	0	alpha-1,3-galactosyltransferase (EC 2.4.1.87); alpha-1,3 N-acetylgalactosaminyltransferase (EC 2.4.1.40); alpha-galactosyltransferase (EC 2.4.1.37); globoside alpha-N-acetylgalactosaminyltransferase (EC 2.4.1.88).
PL8.hmm	0	1.9802	0	0	hyaluronate lyase (EC 4.2.2.1); chondroitin AC lyase (EC 4.2.2.5); xanthan lyase (EC 4.2.2.12); chondroitin ABC lyase (EC 4.2.2.20)
GH31.hmm	99.6301	99.505	100	100	alpha-glucosidase (EC 3.2.1.20); alpha-galactosidase (EC 3.2.1.22); alpha-mannosidase (EC 3.2.1.24); alpha-1,3-glucosidase (EC 3.2.1.84); sucrase-isomaltase (EC 3.2.1.48) (EC 3.2.1.10); alpha-xylosidase (EC 3.2.1.177); alpha-glucan lyase (EC 4.2.2.13); isomaltosyltransferase (EC 2.4.1.-); oligosaccharide alpha-1,4-glucosyltransferase (EC 2.4.1.161); sulfoquinovosidase (EC 3.2.1.-)
GH108.hmm	33.1689	7.42574	5.74713	9.52381	N-acetylmuramidase (EC 3.2.1.17)
GH5_2.hmm	71.8866	12.3762	0	90.4762	GH5_Description: endo-beta-1,4-glucanase / cellulase (EC 3.2.1.4); endo-beta-1,4-xylanase (EC 3.2.1.8); beta-glucosidase (EC 3.2.1.21); beta-mannosidase (EC 3.2.1.25); beta-glucosylceramidase (EC 3.2.1.45); glucan beta-1,3-glucosidase (EC 3.2.1.58); licheninase (EC 3.2.1.73); exo-beta-1,4-glucanase / cellodextrinase (EC 3.2.1.74); glucan endo-1,6-beta-glucosidase (EC 3.2.1.75); mannan endo-beta-1…
GH35.hmm	75.0925	0	70.1149	100	beta-galactosidase (EC 3.2.1.23); exo-beta-glucosaminidase (EC 3.2.1.165); exo-beta-1,4-galactanase (EC 3.2.1.-); beta-1,3-galactosidase (EC 3.2.1.-)
GH19.hmm	22.0715	5.44554	5.74713	0	chitinase (EC 3.2.1.14); lysozyme (EC 3.2.1.17)
CE8.hmm	100	100	54.023	100	pectin methylesterase (EC 3.1.1.11).
GH13_13.hmm	98.0271	100	96.5517	90.4762	GH13_Description: alpha-amylase (EC 3.2.1.1); pullulanase (EC 3.2.1.41); cyclomaltodextrin glucanotransferase (EC 2.4.1.19); cyclomaltodextrinase (EC 3.2.1.54); trehalose-6-phosphate hydrolase (EC 3.2.1.93); oligo-alpha-glucosidase (EC 3.2.1.10); maltogenic amylase (EC 3.2.1.133); neopullulanase (EC 3.2.1.135); alpha-glucosidase (EC 3.2.1.20); maltotetraose-forming alpha-amylase (EC 3.2.1.60); is…
CE1.hmm	100	100	100	100	acetyl xylan esterase (EC 3.1.1.72); cinnamoyl esterase (EC 3.1.1.-); feruloyl esterase (EC 3.1.1.73); carboxylesterase (EC 3.1.1.1); S-formylglutathione hydrolase (EC 3.1.2.12); diacylglycerol O-acyltransferase (EC 2.3.1.20); trehalose 6-O-mycolyltransferase (EC 2.3.1.122)
GH8.hmm	80.148	0	56.3218	71.4286	chitosanase (EC 3.2.1.132); cellulase (EC 3.2.1.4); licheninase (EC 3.2.1.73); endo-1,4-beta-xylanase (EC 3.2.1.8); reducing-end-xylose releasing exo-oligoxylanase (EC 3.2.1.156)
GH137.hmm	54.8705	0	0	0	beta-L-arabinofuranosidase (EC 3.2.1.185)
PL6_1.hmm	6.53514	30.198	0	0	PL6_Description: alginate lyase (EC 4.2.2.3); chondroitinase B (EC 4.2.2.19); MG-specific alginate lyase (EC 4.2.2.-)
GH13_2.hmm	0.246609	0	0	0	GH13_Description: alpha-amylase (EC 3.2.1.1); pullulanase (EC 3.2.1.41); cyclomaltodextrin glucanotransferase (EC 2.4.1.19); cyclomaltodextrinase (EC 3.2.1.54); trehalose-6-phosphate hydrolase (EC 3.2.1.93); oligo-alpha-glucosidase (EC 3.2.1.10); maltogenic amylase (EC 3.2.1.133); neopullulanase (EC 3.2.1.135); alpha-glucosidase (EC 3.2.1.20); maltotetraose-forming alpha-amylase (EC 3.2.1.60); is…
GH128.hmm	0.369914	0	0	0	beta-1,3-glucanase (EC 3.2.1.39)
PL8_3.hmm	0.369914	0	0	0	PL8_Description: hyaluronate lyase (EC 4.2.2.1); chondroitin AC lyase (EC 4.2.2.5); xanthan lyase (EC 4.2.2.12); chondroitin ABC lyase (EC 4.2.2.20)
GT11.hmm	20.2219	87.1287	17.2414	0	GDP-L-Fuc: galactoside alpha-1,2-L-fucosyltransferase (EC 2.4.1.69); GDP-L-Fuc: beta-LacNac alpha-1,3-L-fucosyltransferase (EC 2.4.1.-)
GH115.hmm	99.6301	93.5644	97.7011	100	xylan alpha-1,2-glucuronidase (3.2.1.131); alpha-(4-O-methyl)-glucuronidase (3.2.1.-)
GT94.hmm	0.616523	0	0	0	GDP-Man: GlcA-beta-1,2-Man-alpha-1,3-Glc-beta-1,4-Glc-alpha-1-PP-undecaprenol beta-1,4-mannosyltransferase (2.4.1.251)
GH95.hmm	100	100	100	100	alpha-L-fucosidase (EC 3.2.1.51); alpha-1,2-L-fucosidase (EC 3.2.1.63); alpha-L-galactosidase (EC 3.2.1.-)
GT90.hmm	34.6486	0	6.89655	0	UDP-Xyl: (mannosyl) glucuronoxylomannan/galactoxylomannan beta-1,2-xylosyltransferase (EC 2.4.2.-); UDP-Glc: protein O-beta-glucosyltransferase (EC 2.4.1.-); UDP-Xyl: protein O-beta-xylosyltransferase (EC 2.4.2.-)
GH43_2.hmm	75.8323	0	68.9655	76.1905	GH43_Description: beta-xylosidase (EC 3.2.1.37); alpha-L-arabinofuranosidase (EC 3.2.1.55); arabinanase (EC 3.2.1.99); xylanase (EC 3.2.1.8); galactan 1,3-beta-galactosidase (EC 3.2.1.145); alpha-1,2-L-arabinofuranosidase (EC 3.2.1.-); exo-alpha-1,5-L-arabinofuranosidase (EC 3.2.1.-); [inverting] exo-alpha-1,5-L-arabinanase (EC 3.2.1.-); beta-1,3-xylosidase (EC 3.2.1.-)
CE6.hmm	96.3009	0	82.7586	90.4762	acetyl xylan esterase (EC 3.1.1.72).
PL1.hmm	54.6239	91.5842	0	52.381	pectate lyase (EC 4.2.2.2); exo-pectate lyase (EC 4.2.2.9); pectin lyase (EC 4.2.2.10).
GT27.hmm	99.3835	100	96.5517	100	polypeptide alpha-N-acetylgalactosaminyltransferase (EC 2.4.1.41)
GH53.hmm	98.767	27.7228	97.7011	90.4762	endo-beta-1,4-galactanase (EC 3.2.1.89).
GT32.hmm	27.7435	48.5149	31.0345	4.7619	alpha-1,6-mannosyltransferase (EC 2.4.1.-); alpha-1,4-N-acetylglucosaminyltransferase (EC 2.4.1.-); alpha-1,4-N-acetylgalactosaminyltransferase (EC 2.4.1.-);
GH57.hmm	99.2602	97.5248	100	95.2381	alpha-amylase (EC 3.2.1.1); alpha-galactosidase (EC 3.2.1.22); amylopullulanase (EC 3.2.1.41); cyclomaltodextrinase (EC 3.2.1.54); branching enzyme (EC 2.4.1.18); 4-alpha-glucanotransferase (EC 2.4.1.25)
GH94.hmm	95.8076	61.8812	71.2644	95.2381	cellobiose phosphorylase (EC 2.4.1.20); laminaribiose phosphorylase (EC 2.4.1.31); cellodextrin phosphorylase (EC 2.4.1.49); chitobiose phosphorylase (EC 2.4.1.-); cyclic beta-1,2-glucan synthase (EC 2.4.1.-); cellobionic acid phosphorylase (EC 2.4.1.321); beta-1,2-oligoglucan phosphorylase (EC 2.4.1.-)
GH29.hmm	72.873	0.49505	100	100	alpha-L-fucosidase (EC 3.2.1.51); alpha-1,3/1,4-L-fucosidase (EC 3.2.1.111)
PL27.hmm	0	0	3.44828	47.619	L-rhamnose-alpha-1,4-D-glucuronate lyase (EC 4.2.2.-).
CBM6.hmm	98.6436	0.49505	89.6552	80.9524	Modules of approx. 120 residues. The cellulose-binding function has been demonstrated in one case on amorphous cellulose and beta-1,4-xylan. Some of these modules also bind beta-1,3-glucan, beta-1,3-1,4-glucan, and beta-1,4-glucan.
CBM62.hmm	0.863132	0	0	0	The CBM62 module of Clostridium thermocellum Cthe_2193 protein binds galactose moieties found on xyloglucan, arabinogalactan and galactomannan.
GH13_7.hmm	96.6708	94.5545	97.7011	85.7143	GH13_Description: alpha-amylase (EC 3.2.1.1); pullulanase (EC 3.2.1.41); cyclomaltodextrin glucanotransferase (EC 2.4.1.19); cyclomaltodextrinase (EC 3.2.1.54); trehalose-6-phosphate hydrolase (EC 3.2.1.93); oligo-alpha-glucosidase (EC 3.2.1.10); maltogenic amylase (EC 3.2.1.133); neopullulanase (EC 3.2.1.135); alpha-glucosidase (EC 3.2.1.20); maltotetraose-forming alpha-amylase (EC 3.2.1.60); is…
GH13_8.hmm	98.8903	99.505	100	100	GH13_Description: alpha-amylase (EC 3.2.1.1); pullulanase (EC 3.2.1.41); cyclomaltodextrin glucanotransferase (EC 2.4.1.19); cyclomaltodextrinase (EC 3.2.1.54); trehalose-6-phosphate hydrolase (EC 3.2.1.93); oligo-alpha-glucosidase (EC 3.2.1.10); maltogenic amylase (EC 3.2.1.133); neopullulanase (EC 3.2.1.135); alpha-glucosidase (EC 3.2.1.20); maltotetraose-forming alpha-amylase (EC 3.2.1.60); is…
GH5_35.hmm	0	1.9802	0	0	GH5_Description: endo-beta-1,4-glucanase / cellulase (EC 3.2.1.4); endo-beta-1,4-xylanase (EC 3.2.1.8); beta-glucosidase (EC 3.2.1.21); beta-mannosidase (EC 3.2.1.25); beta-glucosylceramidase (EC 3.2.1.45); glucan beta-1,3-glucosidase (EC 3.2.1.58); licheninase (EC 3.2.1.73); exo-beta-1,4-glucanase / cellodextrinase (EC 3.2.1.74); glucan endo-1,6-beta-glucosidase (EC 3.2.1.75); mannan endo-beta-1…
GT19.hmm	98.2737	99.0099	100	100	lipid-A-disaccharide synthase (EC 2.4.1.182).
GH125.hmm	46.979	41.5842	95.4023	71.4286	exo-alpha-1,6-mannosidase (EC 3.2.1.-)
PL12_2.hmm	0.493218	0	0	0	PL12_Description: heparin-sulfate lyase (EC 4.2.2.8)
GH43_7.hmm	89.5191	0	74.7126	80.9524	GH43_Description: beta-xylosidase (EC 3.2.1.37); alpha-L-arabinofuranosidase (EC 3.2.1.55); arabinanase (EC 3.2.1.99); xylanase (EC 3.2.1.8); galactan 1,3-beta-galactosidase (EC 3.2.1.145); alpha-1,2-L-arabinofuranosidase (EC 3.2.1.-); exo-alpha-1,5-L-arabinofuranosidase (EC 3.2.1.-); [inverting] exo-alpha-1,5-L-arabinanase (EC 3.2.1.-); beta-1,3-xylosidase (EC 3.2.1.-)
GH106.hmm	71.27	100	41.3793	90.4762	alpha-L-rhamnosidase (EC 3.2.1.40)
GH43_17.hmm	0.246609	0	16.092	0	GH43_Description: beta-xylosidase (EC 3.2.1.37); alpha-L-arabinofuranosidase (EC 3.2.1.55); arabinanase (EC 3.2.1.99); xylanase (EC 3.2.1.8); galactan 1,3-beta-galactosidase (EC 3.2.1.145); alpha-1,2-L-arabinofuranosidase (EC 3.2.1.-); exo-alpha-1,5-L-arabinofuranosidase (EC 3.2.1.-); [inverting] exo-alpha-1,5-L-arabinanase (EC 3.2.1.-); beta-1,3-xylosidase (EC 3.2.1.-)
GH30.hmm	69.7904	91.0891	0	0	endo-beta-1,4-xylanase (EC 3.2.1.8); beta-glucosidase (3.2.1.21); beta-glucuronidase (EC 3.2.1.31); beta-xylosidase (EC 3.2.1.37); beta-fucosidase (EC 3.2.1.38); glucosylceramidase (EC 3.2.1.45); beta-1,6-glucanase (EC 3.2.1.75); glucuronoarabinoxylan endo-beta-1,4-xylanase (EC 3.2.1.136); endo-beta-1,6-galactanase (EC:3.2.1.164); [reducing end] beta-xylosidase (EC 3.2.1.-)
GH13_38.hmm	95.0678	98.5149	89.6552	95.2381	GH13_Description: alpha-amylase (EC 3.2.1.1); pullulanase (EC 3.2.1.41); cyclomaltodextrin glucanotransferase (EC 2.4.1.19); cyclomaltodextrinase (EC 3.2.1.54); trehalose-6-phosphate hydrolase (EC 3.2.1.93); oligo-alpha-glucosidase (EC 3.2.1.10); maltogenic amylase (EC 3.2.1.133); neopullulanase (EC 3.2.1.135); alpha-glucosidase (EC 3.2.1.20); maltotetraose-forming alpha-amylase (EC 3.2.1.60); is…
GH18.hmm	1.10974	0	4.5977	4.7619	chitinase (EC 3.2.1.14); lysozyme (EC 3.2.1.17); endo-beta-N-acetylglucosaminidase (EC 3.2.1.96); peptidoglycan hydrolase with endo-beta-N-acetylglucosaminidase specificity (EC 3.2.1.-); Nod factor hydrolase (EC 3.2.1.-); xylanase inhibitor; concanavalin B; narbonin

## Sheet: CAZy_plant_carb_degradation
	Cazy_family	Clade A	Clade B	Clade C	Clade D	Annotation
Glycoside Hydrolase (GH)	GH8	80.148	0	56.3218	71.4286	Cellulose
	GH9	2.09618	0	33.3333	80.9524	Cellulose
	GH51	100	0.49505	100	100	Cellulose/Hemicellulose
	GH10	100	0	98.8506	100	Hemicellulose
	GH115	99.6301	93.5644	97.7011	100	Hemicellulose
	GH16	86.9297	90.099	68.9655	38.0952	Hemicellulose
	GH26	96.6708	3.9604	75.8621	80.9524	Hemicellulose
	GH27	0.246609	0	86.2069	80.9524	Hemicellulose
	GH29	72.873	0.49505	100	100	Hemicellulose
	GH30_2	0	0	11.4943	9.52381	Hemicellulose
	GH30_4	47.5956	0	42.5287	0	Hemicellulose
	GH30	69.7904	91.0891	0	0	Hemicellulose
	GH31	99.6301	99.505	100	100	Hemicellulose
	GH36	99.7534	79.2079	97.7011	90.4762	Hemicellulose
	GH67	97.0407	0	97.7011	95.2381	Hemicellulose
	GH95	100	100	100	100	Hemicellulose
	GH105	99.0136	100	60.9195	100	Pectin
	GH106	71.27	100	41.3793	90.4762	Pectin
	GH138	56.2269	0	0	0	Pectin
	GH140	57.09	73.2673	0	0	Pectin
	GH141	53.021	0	0	0	Pectin
	GH142	56.9667	0	0	0	Pectin
	GH143	56.9667	0	0	0	Pectin
	GH28	99.5068	100	96.5517	100	Pectin
	GH53	98.767	27.7228	97.7011	90.4762	Pectin
	GH78	70.037	98.0198	9.1954	33.3333	Pectin
	GH2	100	99.505	100	100	Pectin also mucin
	GH35	75.0925	0	70.1149	100	Pectin/Hemicellulose
	GH43_family					Pectin/Hemicellulose
	GH43_1	98.6436	0	96.5517	80.9524
	GH43_10	100	99.505	97.7011	100
	GH43_12	98.397	0.49505	90.8046	100
	GH43_17	0.246609	0	16.092	0
	GH43_18	56.3502	0	0	0
	GH43_19	60.7891	0	71.2644	90.4762
	GH43_2	75.8323	0	68.9655	76.1905
	GH43_24	39.8274	0.49505	49.4253	95.2381
	GH43_28	0	52.9703	0	0
	GH43_29	98.0271	0	89.6552	80.9524
	GH43_3	9.86436	0	0	0
	GH43_31	10.3576	0	0	0
	GH43_35	11.9605	0	1.14943	4.7619
	GH43_4	98.0271	0	96.5517	85.7143
	GH43_5	97.0407	0	95.4023	85.7143
	GH43_7	89.5191	0	74.7126	80.9524
	GH43_9	0.493218	0	0	14.2857
	GH43	93.7115	0.49505	55.1724	90.4762
	GH3	100	100	100	100	Pectin/Hemicellulose/cellulose
	GH5_family					Pectin/Hemicellulose/cellulose
	GH5_2	71.8866	12.3762	0	90.4762
	GH5_21	95.4377	0	64.3678	80.9524
	GH5_25	14.3033	15.3465	2.29885	9.52381
	GH5_35	0	1.9802	0	0
	GH5_4	99.7534	19.802	26.4368	80.9524
	GH5_46	1.35635	0	6.89655	9.52381
	GH5_5	0	13.8614	0	0
	GH5_7	95.0678	3.9604	5.74713	66.6667
	GH5	0.246609	0	0	0
	GH13_family					Starch
	GH13_13	98.0271	100	96.5517	90.4762
	GH13_19	5.54871	0	6.89655	0
	GH13_2	0.246609	0	0	0
	GH13_20	0	19.3069	3.44828	0
	GH13_36	84.4636	43.0693	78.1609	80.9524
	GH13_38	95.0678	98.5149	89.6552	95.2381
	GH13_42	3.20592	7.42574	0	0
	GH13_6	0.493218	0.990099	0	0
	GH13_7	96.6708	94.5545	97.7011	85.7143
	GH13_8	98.8903	99.505	100	100
	GH13	98.6436	100	98.8506	90.4762
	GH57	99.2602	97.5248	100	95.2381	Starch
	GH63	48.582	0	0	0	Starch
	GH77	99.1369	99.0099	97.7011	95.2381	Starch
	GH97	100	100	100	100	Starch
Carbohydrate Esterases (GE)	CE1	100	100	100	100	Hemicellulose
	CE2	95.8076	1.9802	1.14943	90.4762	Hemicellulose
	CE3	0	68.8119	0	0	Hemicellulose
	CE4	99.6301	99.0099	97.7011	100	Hemicellulose
	CE6	96.3009	0	82.7586	90.4762	Hemicellulose
	CE7	97.9038	99.505	73.5632	100	Hemicellulose
	CE8	100	100	54.023	100	Pectin
	CE12	99.2602	99.0099	49.4253	100	Pectin/Hemicellulose
Polysaccharide Lyases (PL)	PL1_2	87.9162	98.0198	8.04598	66.6667	Pectin
	PL1	54.6239	91.5842	0	52.381	Pectin
	PL10	2.09618	98.0198	0	0	Pectin
	PL11	34.6486	0.49505	33.3333	90.4762	Pectin
	PL4	0	0.990099	0	0	Pectin
	PL9	0.863132	97.0297	3.44828	0	Pectin
