# Supplementary material for: The Prevotella copri Complex Comprises Four Distinct Clades Underrepresented in Westernized Populations
Source: Cell Host Microbe. 2019 Nov 13;26(5):666–679.e7. doi: 10.1016/j.chom.2019.08.018 (PMC6854460; doi:10.1016/j.chom.2019.08.018)
Supplement: Table S4. Analysis of Ancient Metagenomic Samples, Related to Figure 4 — Description of the ancient metagenomic samples used in this study (Tab 1). Radiocarbon data for coprolite sample 2180 (Tab 2). Mapping result for the ancient samples versus human and P. copri genomes (Tab 3). Model selection for the BEAST2 phylogeny (Tab 4). [file mmc5.xlsx]

## Sheet: Ancient_metagenomic_samples
Description of the Mexican coprolites and Iceman samples used in this study
Eurac ID	Sample description	Amount (mg) used for DNA extraction
2179	Coprolite 14, Provenience B4, Level 12-16, FS#195	130
2180	Coprolite 16, Provenience B4, Level 16-20, FS#219	130
2181	Coprolite 19, Provenience B4, Level 16-20, FS#219	100
1018	Iceman lung tissue	120
224	Iceman large intestine content, lower part	100

## Sheet: Radiocarbon_dating
Radiocarbon dating results of coprolite 2180
Eurac ID	Lab No MAMS	14C age [yr BP]	Cal 2-sigma (95.4%)
2180	36647	1284±16	673-768 cal AD

## Sheet: Ancient_read_mapping
Shotgun sequencing output and mapping data against human and P. copri reference genomes
Eurac ID	Illumina run ID	No. of merged reads	No. of mappped reads vs. Hg19 after deduplication, mapping quality > 30	% human endogenous DNA	ANGSD X chromosome contamination estimate ± SE	Genetic sex	Genotype overlap with HO	No. of mappped reads vs. mtDNA (rCRS) after deduplication, mapping quality > 30	Coverage mtDNA (mean) ± std	Haplogroup mtDNA	No. of mappped reads vs. P. copri genomes after deduplication, mapping quality > 30
2179	2179a_114	32205647	399415	0.298459	-	Female	3425	7548	23.07 ± 7.60	C1b	4361803
	2179a_114_S217_L008	101620062
2180	2180a_115	23964538	551011	0.558897	-	Male	4743	7427	25.35 ± 7.45	B2	4367326
	2180a_115_S218_L008	74624410
2181	2181a_100	23142748	23363	0.100952	-	Female	-	1519	4.03 ± 2.26	C1b	550702
1018	1018_Iceman_lung	479924685	7979727	1.6627	-0.004413 ± 3.238862e-03	Male	-	485612	2181.64 ± 356.23	K1f	640
224	224_Iceman_intestine	430143529	12483080	2.90207	0.024031 ± 1.628917e-02	Male	-	959996	4,338.61 ± 691.15	K1f	287736

## Sheet: Model_selection_for_BEAST2
Models	Iterations	Clock model	Population model	Substitution rate estimate mean (substitutions/site/year)	MCMC chain convergence
Model1	204000000	Strict	Constant	6.1121e-08	Complete
Model2	100000000	Strict	Bayesian Skyline	9.0315e-06	No
Model3	100000000	Strict	Exponential	8.978e-06	No
Model4	128780000	Strict	Extended Bayesian Skyline	6.0761e-08	No
