# Supplementary material for: The Prevotella copri Complex Comprises Four Distinct Clades Underrepresented in Westernized Populations
Source: Cell Host Microbe. 2019 Nov 13;26(5):666–679.e7. doi: 10.1016/j.chom.2019.08.018 (PMC6854460; doi:10.1016/j.chom.2019.08.018)
Supplement: Table S5. Metadata for the Non-Westernized Datasets Sequenced as Part of This Study — CM_Tanzania metadata (Tab 1), CM_Ghana metadata (Tab 2), CM_Ethiopia metadata (Tab 3). [file mmc6.xlsx]

## Sheet: CM_Tanzania
dataset	sampleID	subjectID	country	disease	age	continent	family	family_code	number_reads	number_bases	minimum_read_length	median_read_length
CM_tanzania	C16-20002-TZ	C16-10012-TZ_M	TZA	healthy	24	Africa	Mother	1	30294666	3048809379	75	101
CM_tanzania	C16-20003-TZ	C16-10012-TZ_F	TZA	healthy	25	Africa	Father	1	81883537	8162246855	75	101
CM_tanzania	C16-20005-TZ	C16-10012-TZ_U1	TZA	healthy	20	Africa	Other	1	25418232	2556515726	75	101
CM_tanzania	C16-20070-TZ	C16-10041-TZ_F	TZA	healthy	30	Africa	Father	2	38081759	3833047388	75	101
CM_tanzania	C16-20071-TZ	C16-10041-TZ_M	TZA	healthy	21	Africa	Mother	2	39438932	3968591082	75	101
CM_tanzania	C16-20072-TZ	C16-10041-TZ_S1	TZA	healthy	3	Africa	Child	2	19062473	1917353169	75	101
CM_tanzania	C16-20073-TZ	C16-10041-TZ_A1	TZA	healthy	15	Africa	Other	2	39138330	3936859243	75	101
CM_tanzania	C16-20117-TZ	C16-10060-TZ_F	TZA	healthy	34	Africa	Father	3	30671199	3085529379	75	101
CM_tanzania	C16-20118-TZ	C16-10060-TZ_M	TZA	healthy	28	Africa	Mother	3	43747326	4403171442	75	101
CM_tanzania	C16-20119-TZ	C16-10060-TZ_S1	TZA	healthy	12	Africa	Child	3	45633637	4594767281	75	101
CM_tanzania	C16-20123-TZ	C16-10060-TZ_S3	TZA	healthy	3	Africa	Child	3	34867280	3509513265	75	101
CM_tanzania	C16-20135-TZ	C16-10060-TZ_S2	TZA	healthy	9	Africa	Child	3	53084400	5340627293	75	101
CM_tanzania	C16-20152-TZ	C16-10066-TZ_F	TZA	healthy	30	Africa	Father	4	30759822	3093804635	75	101
CM_tanzania	C16-20153-TZ	C16-10066-TZ_M	TZA	healthy	24	Africa	Mother	4	57633097	5800632289	75	101
CM_tanzania	C16-20197-TZ	C16-10086-TZ_F	TZA	healthy	31	Africa	Father	5	42774365	4306267928	75	101
CM_tanzania	C16-20198-TZ	C16-10086-TZ_M	TZA	healthy	18	Africa	Mother	5	41358999	4164408112	75	101
CM_tanzania	C16-20211-TZ	C16-10093-TZ_M	TZA	healthy	20	Africa	Mother	6	53174765	5350339644	75	101
CM_tanzania	C16-20212-TZ	C16-10093-TZ_F	TZA	healthy	22	Africa	Father	6	77590347	7811231231	75	101
CM_tanzania	C16-20215-TZ	C16-10093-TZ_GM1	TZA	healthy	61	Africa	Other	6	48710424	4899958959	75	101
CM_tanzania	C16-20237-TZ	C16-10110-TZ_U1	TZA	healthy	36	Africa	Other	7	70837175	7128578525	75	101
CM_tanzania	C16-20238-TZ	C16-10110-TZ_GM1	TZA	healthy	45	Africa	Other	7	49738186	5005003326	75	101
CM_tanzania	C16-20246-TZ	C16-10110-TZ_F	TZA	healthy	30	Africa	Father	7	49538856	4988633179	75	101
CM_tanzania	C16-20247-TZ	C16-10110-TZ_C1	TZA	healthy	3	Africa	Other	7	53960657	5432981932	75	101
CM_tanzania	C16-20248-TZ	C16-10110-TZ_M	TZA	healthy	20	Africa	Mother	7	52360745	5268704268	75	101
CM_tanzania	C16-20340-TZ	C16-10170-TZ_F	TZA	healthy	40	Africa	Father	8	43242999	4349436204	75	101
CM_tanzania	C16-20341-TZ	C16-10170-TZ_S1	TZA	healthy	5	Africa	Child	8	99214491	9979989147	75	101
CM_tanzania	C16-20345-TZ	C16-10171-TZ_M	TZA	healthy	28	Africa	Mother	9	64075210	6442653308	75	101
CM_tanzania	C16-20346-TZ	C16-10171-TZ_F	TZA	healthy	28	Africa	Father	9	49597715	4991907402	75	101
CM_tanzania	C16-20347-TZ	C16-10171-TZ_U1	TZA	healthy	9	Africa	Other	9	61166943	6149305427	75	101
CM_tanzania	C16-20371-TZ	C16-10177-TZ_M	TZA	healthy	28	Africa	Mother	10	52914157	5323599562	75	101
CM_tanzania	C16-20372-TZ	C16-10177-TZ_S2	TZA	healthy	12	Africa	Child	10	62812281	6322501615	75	101
CM_tanzania	C16-20373-TZ	C16-10177-TZ_S1	TZA	healthy	15	Africa	Child	10	46135514	4644240296	75	101
CM_tanzania	C16-20374-TZ	C16-10177-TZ_S3	TZA	healthy	12	Africa	Child	10	35871763	3610156937	75	101
CM_tanzania	C16-20415-TZ	C16-10214-TZ_F	TZA	healthy	31	Africa	Father	11	35239109	3524366237	75	101
CM_tanzania	C16-20416-TZ	C16-10214-TZ_M	TZA	healthy	25	Africa	Mother	11	39498710	3947800530	75	101
CM_tanzania	C16-20417-TZ	C16-10214-TZ_S1	TZA	healthy	5	Africa	Child	11	8935133	894009356	75	101
CM_tanzania	C16-20437-TZ	C16-10245-TZ_F	TZA	healthy	47	Africa	Father	12	31247549	3142358591	75	101
CM_tanzania	C16-20438-TZ	C16-10245-TZ_M	TZA	healthy	33	Africa	Mother	12	44015598	4418683629	75	101
CM_tanzania	C16-20439-TZ	C16-10245-TZ_S2	TZA	healthy	9	Africa	Child	12	44646147	4473035146	75	101
CM_tanzania	C16-20440-TZ	C16-10245-TZ_S1	TZA	healthy	9	Africa	Child	12	46747113	4690174909	75	101
CM_tanzania	C16-20441-TZ	C16-10245-TZ_S3	TZA	healthy	3	Africa	Child	12	58929404	5904725026	75	101
CM_tanzania	C16-20470-TZ	C16-10266-TZ_M	TZA	healthy	20	Africa	Mother	13	55177990	5539637900	75	101
CM_tanzania	C16-20471-TZ	C16-10266-TZ_F	TZA	healthy	27	Africa	Father	13	59806516	5987166581	75	101
CM_tanzania	C16-20473-TZ	C16-10266-TZ_A1	TZA	healthy	25	Africa	Other	13	67949735	6809295737	75	101
CM_tanzania	C16-20474-TZ	C16-10266-TZ_C1	TZA	healthy	5	Africa	Other	13	35872614	3607054584	75	101
CM_tanzania	C16-20475-TZ	C16-10266-TZ_C2	TZA	healthy	3	Africa	Other	13	66354434	6675552736	75	101
CM_tanzania	C16-20491-TZ	C16-10267-TZ_F	TZA	healthy	34	Africa	Father	14	28984164	2916382533	75	101
CM_tanzania	C16-20492-TZ	C16-10267-TZ_A1	TZA	healthy	14	Africa	Other	14	41996983	4221929914	75	101
CM_tanzania	C16-20493-TZ	C16-10267-TZ_C1	TZA	healthy	9	Africa	Other	14	36826795	3707752969	75	101
CM_tanzania	C16-20494-TZ	C16-10267-TZ_C2	TZA	healthy	9	Africa	Other	14	23582660	2374079637	75	101
CM_tanzania	C16-20548-TZ	C16-10309-TZ_S1	TZA	healthy	15	Africa	Child	15	65440177	6587732639	75	101
CM_tanzania	C16-20549-TZ	C16-10309-TZ_S2	TZA	healthy	12	Africa	Child	15	51872715	5222273425	75	101
CM_tanzania	C16-20550-TZ	C16-10309-TZ_S3	TZA	healthy	7	Africa	Child	15	49491053	4982955823	75	101
CM_tanzania	C16-20551-TZ	C16-10309-TZ_S4	TZA	healthy	5	Africa	Child	15	52018976	5235196986	75	101
CM_tanzania	C16-20554-TZ	C16-10321-TZ_M	TZA	healthy	28	Africa	Mother	16	70038406	7039459591	75	101
CM_tanzania	C16-20557-TZ	C16-10321-TZ_S1	TZA	healthy	1	Africa	Child	16	53070358	5339214657	75	101
CM_tanzania	C16-20558-TZ	C16-10321-TZ_F	TZA	healthy	31	Africa	Father	16	33659817	3386718871	75	101
CM_tanzania	C16-20625-TZ	C16-10448-TZ_M	TZA	healthy	20	Africa	Mother	17	49299720	4963817074	75	101
CM_tanzania	C16-20626-TZ	C16-10448-TZ_F	TZA	healthy	25	Africa	Father	17	36316653	3657090596	75	101
CM_tanzania	C16-20627-TZ	C16-10448-TZ_U1	TZA	healthy	20	Africa	Other	17	38426298	3867825273	75	101
CM_tanzania	C16-20645-TZ	C16-10463-TZ_M	TZA	healthy	34	Africa	Mother	18	66130906	6625293303	75	101
CM_tanzania	C16-20646-TZ	C16-10463-TZ_F	TZA	healthy	40	Africa	Father	18	66850184	6717579210	75	101
CM_tanzania	C16-20647-TZ	C16-10463-TZ_S1	TZA	healthy	18	Africa	Child	18	62136875	6217067137	75	101
CM_tanzania	C16-20648-TZ	C16-10463-TZ_S2	TZA	healthy	14	Africa	Child	18	38699480	3885739392	75	101
CM_tanzania	C16-20649-TZ	C16-10463-TZ_S3	TZA	healthy	7	Africa	Child	18	60206197	6054954675	75	101
CM_tanzania	C16-20650-TZ	C16-10463-TZ_S4	TZA	healthy	7	Africa	Child	18	44167730	4404534612	75	101
CM_tanzania	C16-20651-TZ	C16-10463-TZ_U2	TZA	healthy	0	Africa	Other	18	120649962	12114147998	75	101
CM_tanzania	C16-20652-TZ	C16-10463-TZ_U1	TZA	healthy	5	Africa	Other	18	83649364	8405395369	75	101

## Sheet: CM_Ghana
dataset	sampleID	subjectID	country	disease	age	continent	family	family_code	number_reads	number_bases	minimum_read_length	median_read_length
CM_ghana	C16-20005-GH	C16-10022-GH_M	GHA	healthy	34	Africa	Mother	1	36632244	3686981894	75	101
CM_ghana	C16-20006-GH	C16-10022-GH_F	GHA	healthy	33	Africa	Father	1	59637528	5990210178	75	101
CM_ghana	C16-20007-GH	C16-10022-GH_S1	GHA	healthy	7	Africa	Child	1	74101786	7457636921	75	101
CM_ghana	C16-20008-GH	C16-10022-GH_S2	GHA	healthy	5	Africa	Child	1	48994976	4930069546	75	101
CM_ghana	C16-20009-GH	C16-10025-GH_M	GHA	healthy	24	Africa	Mother	2	55260992	5556584472	75	101
CM_ghana	C16-20010-GH	C16-10025-GH_F	GHA	healthy	28	Africa	Father	2	45396463	4564825427	75	101
CM_ghana	C16-20011-GH	C16-10025-GH_S1	GHA	healthy	1	Africa	Child	2	45348679	4562477157	75	101
CM_ghana	C16-20029-GH	C16-10056-GH_M	GHA	healthy	28	Africa	Mother	3	71784691	7199626237	75	101
CM_ghana	C16-20030-GH	C16-10056-GH_F	GHA	healthy		Africa	Father	3	52337025	5266205098	75	101
CM_ghana	C16-20032-GH	C16-10056-GH_S1	GHA	healthy	5	Africa	Child	3	48118109	4842657569	75	101
CM_ghana	C16-20047-GH	C16-10074-GH_F	GHA	healthy	45	Africa	Father	4	45562571	4580346213	75	101
CM_ghana	C16-20048-GH	C16-10074-GH_M	GHA	healthy	36	Africa	Mother	4	66901974	6727578863	75	101
CM_ghana	C16-20049-GH	C16-10074-GH_S1	GHA	healthy	9	Africa	Child	4	44375161	4465448634	75	101
CM_ghana	C16-20050-GH	C16-10074-GH_S2	GHA	healthy	7	Africa	Child	4	49876138	5017358715	75	101
CM_ghana	C16-20065-GH	C16-10106-GH_M	GHA	healthy	34	Africa	Mother	5	39964593	4022111495	75	101
CM_ghana	C16-20066-GH	C16-10106-GH_F	GHA	healthy	41	Africa	Father	5	53473324	5379135113	75	101
CM_ghana	C16-20073-GH	C16-10106-GH_S1	GHA	healthy	7	Africa	Child	5	23878413	2401182487	75	101
CM_ghana	C16-20074-GH	C16-10106-GH_S2	GHA	healthy	6	Africa	Child	5	56455005	5656194236	75	101
CM_ghana	C16-20108-GH	C16-10146-GH_M	GHA	healthy	40	Africa	Mother	6	39523248	3976371415	75	101
CM_ghana	C16-20110-GH	C16-10146-GH_S1	GHA	healthy	15	Africa	Child	6	49549389	4986240391	75	101
CM_ghana	C16-20111-GH	C16-10146-GH_S2	GHA	healthy	12	Africa	Child	6	52670192	5297276968	75	101
CM_ghana	C16-20112-GH	C16-10146-GH_S3	GHA	healthy	7	Africa	Child	6	89056485	8942529154	75	101
CM_ghana	C16-20113-GH	C16-10146-GH_S4	GHA	healthy	6	Africa	Child	6	54643887	5500766957	75	101
CM_ghana	C16-20124-GH	C16-10151-GH_M	GHA	healthy	38	Africa	Mother	7	41699296	4171423868	75	101
CM_ghana	C16-20125-GH	C16-10151-GH_F	GHA	healthy	43	Africa	Father	7	41236651	4126562484	75	101
CM_ghana	C16-20126-GH	C16-10151-GH_S1	GHA	healthy	12	Africa	Child	7	72428756	7230493547	75	101
CM_ghana	C16-20127-GH	C16-10151-GH_S2	GHA	healthy	10	Africa	Child	7	60956249	6117098195	75	101
CM_ghana	C16-20138-GH	C16-10151-GH_S3	GHA	healthy	3	Africa	Child	7	64857386	6497316261	75	101
CM_ghana	C16-20241-GH	C16-10312-GH_M	GHA	healthy	31	Africa	Mother	8	85494734	8524138485	75	101
CM_ghana	C16-20242-GH	C16-10312-GH_F	GHA	healthy	34	Africa	Father	8	54434253	5476649755	75	101
CM_ghana	C16-20243-GH	C16-10312-GH_S1	GHA	healthy	7	Africa	Child	8	32685169	3289174912	75	101
CM_ghana	C16-20244-GH	C16-10312-GH_S2	GHA	healthy	6	Africa	Child	8	48449322	4866574521	75	101
CM_ghana	C16-20245-GH	C16-10312-GH_S3	GHA	healthy	5	Africa	Child	8	28717616	2891398395	75	101
CM_ghana	C16-20246-GH	C16-10312-GH_S4	GHA	healthy	3	Africa	Child	8	27685625	2787089938	75	101
CM_ghana	C16-20247-GH	C16-10312-GH_S5	GHA	healthy	0	Africa	Child	8	102080154	10239737311	75	101
CM_ghana	C16-20273-GH	C16-10328-GH_M	GHA	healthy	31	Africa	Mother	9	50889112	5123835933	75	101
CM_ghana	C16-20274-GH	C16-10328-GH_F	GHA	healthy	34	Africa	Father	9	38498855	3874623661	75	101
CM_ghana	C16-20275-GH	C16-10328-GH_S1	GHA	healthy	10	Africa	Child	9	27802355	2797985423	75	101
CM_ghana	C16-20288-GH	C16-10332-GH_F	GHA	healthy	41	Africa	Father	10	30607824	3072912893	75	101
CM_ghana	C16-20292-GH	C16-10332-GH_M	GHA	healthy	25	Africa	Mother	10	31579677	3169941877	75	101
CM_ghana	C16-20362-GH	C16-10372-GH_M	GHA	healthy	20	Africa	Mother	11	31738471	3196070467	75	101
CM_ghana	C16-20363-GH	C16-10372-GH_F	GHA	healthy	34	Africa	Father	11	32378414	3260122447	75	101
CM_ghana	C16-20374-GH	C16-10389-GH_M	GHA	healthy	24	Africa	Mother	12	32468781	3268050851	75	101
CM_ghana	C16-20375-GH	C16-10389-GH_F	GHA	healthy	31	Africa	Father	12	37893462	3815164710	75	101

## Sheet: CM_Ethiopia
dataset	sampleID	subjectID	country	disease	age	continent	family	family_id	number_reads	number_bases	minimum_read_length	median_read_length
CM_ethiopia	CM_A01_I1_18	CM_A01_I1	ETH	healthy	1	Africa	Infant	8	69397730	6985545594	75	101
CM_ethiopia	CM_A01_M0_18	CM_A01_M0	ETH	healthy	30	Africa	Mother	8	47669482	4796329191	75	101
CM_ethiopia	CM_A04_I1_18	CM_A04_I1	ETH	healthy	0.75	Africa	Infant	7	68028500	6838561595	75	101
CM_ethiopia	CM_A04_M0_18	CM_A04_M0	ETH	healthy	37	Africa	Mother	7	43507386	4363867978	75	101
CM_ethiopia	CM_A06_I1_18	CM_A06_I1	ETH	healthy	0.666667	Africa	Infant	6	44438865	4406449653	75	101
CM_ethiopia	CM_A06_M0_18	CM_A06_M0	ETH	healthy	30	Africa	Mother	6	39465507	3973022842	75	101
CM_ethiopia	CM_D02_I1_18	CM_D02_I1	ETH	healthy	3	Africa	Infant	5	51446026	5133345540	75	101
CM_ethiopia	CM_D02_M0_18	CM_D02_M0	ETH	healthy	25	Africa	Mother	5	46205805	4601887533	75	101
CM_ethiopia	CM_D03_I12_18	CM_D03_I12	ETH	healthy	0.583333	Africa	Infant	4	28792930	2899055882	75	101
CM_ethiopia	CM_D03_M0_18	CM_D03_M0	ETH	healthy	25	Africa	Mother	4	50733000	5080496386	75	101
CM_ethiopia	CM_D04_I1_18	CM_D04_I1	ETH	healthy	1.58333	Africa	Infant	3	59084332	5946132081	75	101
CM_ethiopia	CM_D04_M0_18	CM_D04_M0	ETH	healthy	28	Africa	Mother	3	50028307	4990496325	75	101
CM_ethiopia	CM_D05_I1_18	CM_D05_I1	ETH	healthy	2.66667	Africa	Infant	24	42769074	4251493658	75	101
CM_ethiopia	CM_D05_M0_18	CM_D05_M0	ETH	healthy	45	Africa	Mother	24	92136650	9131810448	75	101
CM_ethiopia	CM_D06_I1_18	CM_D06_I1	ETH	healthy	0.25	Africa	Infant	23	130127484	13041806089	75	101
CM_ethiopia	CM_D06_M0_18	CM_D06_M0	ETH	healthy	35	Africa	Mother	23	52030125	5216220432	75	101
CM_ethiopia	CM_D07_I1_18	CM_D07_I1	ETH	healthy	1.75	Africa	Infant	22	35083693	3531515216	75	101
CM_ethiopia	CM_D07_M0_18	CM_D07_M0	ETH	healthy	22	Africa	Mother	22	79634124	8018694527	75	101
CM_ethiopia	CM_D08_I1_18	CM_D08_I1	ETH	healthy	2.16667	Africa	Infant	21	25610018	2578083389	75	101
CM_ethiopia	CM_D08_M0_18	CM_D08_M0	ETH	healthy	22	Africa	Mother	21	41158910	4142384784	75	101
CM_ethiopia	CM_D09_I1_18	CM_D09_I1	ETH	healthy	3	Africa	Infant	20	38343168	3861442368	75	101
CM_ethiopia	CM_D09_M0_18	CM_D09_M0	ETH	healthy	27	Africa	Mother	20	38753031	3894166152	75	101
CM_ethiopia	CM_D10_I1_18	CM_D10_I1	ETH	healthy	1.16667	Africa	Infant	19	47091523	4740522541	75	101
CM_ethiopia	CM_D10_M0_18	CM_D10_M0	ETH	healthy	25	Africa	Mother	19	91253395	9185763119	75	101
CM_ethiopia	CM_D11_I1_18	CM_D11_I1	ETH	healthy	1.41667	Africa	Infant	18	61063150	6095721216	75	101
CM_ethiopia	CM_D11_M0_18	CM_D11_M0	ETH	healthy	25	Africa	Mother	18	73484432	7313819843	75	101
CM_ethiopia	CM_D13_I1_18	CM_D13_I1	ETH	healthy	1.16667	Africa	Infant	17	111768117	11228539003	75	101
CM_ethiopia	CM_D13_M0_18	CM_D13_M0	ETH	healthy	26	Africa	Mother	17	46226513	4579289554	75	101
CM_ethiopia	CM_D15_I1_18	CM_D15_I1	ETH	healthy	4.5	Africa	Infant	16	59860594	5976321871	75	101
CM_ethiopia	CM_D15_M0_18	CM_D15_M0	ETH	healthy	28	Africa	Mother	16	48938485	4867713719	75	101
CM_ethiopia	CM_D21_I1_18	CM_D21_I1	ETH	healthy	0.5	Africa	Infant	15	37220227	3744365474	75	101
CM_ethiopia	CM_D21_M0_18	CM_D21_M0	ETH	healthy	NA	Africa	Mother	15	50579593	5020064512	75	101
CM_ethiopia	CM_D21B_I12_18	CM_D21B_I12	ETH	healthy	0.166667	Africa	Infant	15	41075019	4128756348	75	101
CM_ethiopia	CM_D24_I1_18	CM_D24_I1	ETH	healthy	2	Africa	Infant	14	61244807	6162817712	75	101
CM_ethiopia	CM_D24_M0_18	CM_D24_M0	ETH	healthy	25	Africa	Mother	14	61620106	6201906790	75	101
CM_ethiopia	CM_D26_M0_18	CM_D26_M0	ETH	healthy	30	Africa	Mother	13	59708958	6008799475	75	101
CM_ethiopia	CM_D26A_I13_18	CM_D26A_I13	ETH	healthy	0.166667	Africa	Infant	13	51998398	5232021884	75	101
CM_ethiopia	CM_D26AB_I1_18	CM_D26AB_I1	ETH	healthy	0.5	Africa	Infant	13	47250316	4757465422	75	101
CM_ethiopia	CM_D26K_I12_18	CM_D26K_I12	ETH	healthy	0.666667	Africa	Infant	13	65830229	6620151974	75	101
CM_ethiopia	CM_D33_I1_18	CM_D33_I1	ETH	healthy	0.583333	Africa	Infant	12	51968007	5221478988	75	101
CM_ethiopia	CM_D33_M0_18	CM_D33_M0	ETH	healthy	27	Africa	Mother	12	34064412	3427665907	75	101
CM_ethiopia	CM_D39_I1_18	CM_D39_I1	ETH	healthy	0.833333	Africa	Infant	11	61173586	6129309749	75	101
CM_ethiopia	CM_D39_M0_18	CM_D39_M0	ETH	healthy	28	Africa	Mother	11	54333283	5447889428	75	101
CM_ethiopia	CM_D40_I1_18	CM_D40_I1	ETH	healthy	0.416667	Africa	Infant	10	51149675	5128361471	75	101
CM_ethiopia	CM_D40_M0_18	CM_D40_M0	ETH	healthy	26	Africa	Mother	10	51985432	5201629674	75	101
CM_ethiopia	CM_D43_I1_18	CM_D43_I1	ETH	healthy	1.5	Africa	Infant	9	49380127	4954271748	75	101
CM_ethiopia	CM_D43_M0_18	CM_D43_M0	ETH	healthy	42	Africa	Mother	9	60613988	6075982670	75	101
CM_ethiopia	CM_D48_M0_18	CM_D48_M0	ETH	healthy	40	Africa	Mother	2	45731318	4601441431	75	101
CM_ethiopia	CM_D50_I1_18	CM_D50_I1	ETH	healthy	1	Africa	Infant	1	102641190	10249705832	75	101
CM_ethiopia	CM_D50_M0_18	CM_D50_M0	ETH	healthy	27	Africa	Mother	1	71121821	7130206805	75	101
